# Supplementary material for: A novel Vector-Symbolic Architecture for graph encoding and its application to viral pangenome-based species classification
Source: BioData Min. 2026 May 17;19:54. doi: 10.1186/s13040-026-00561-1 (PMC13361823; doi:10.1186/s13040-026-00561-1)
Supplement: Supplementary file 4 — Supplementary Material 4 [file 13040_2026_561_MOESM4_ESM.xlsx]

## Sheet: Sheet1
genome	ncbi_genbank_taxonomy	predicted_taxonomy	reconstruction_rate
GCA_002630405.1	k__Viruses|p__Hofneiviricota|c__Faserviricetes|o__Tubulavirales|f__Inoviridae|g__Habenivirus	k__Viruses|p__Hofneiviricota|c__Faserviricetes|o__Tubulavirales|f__Inoviridae|g__Habenivirus	98.9501
GCA_002601645.1	k__Viruses|p__Hofneiviricota|c__Faserviricetes|o__Tubulavirales|f__Inoviridae|g__Tertilicivirus	k__Viruses|p__Hofneiviricota|c__Faserviricetes|o__Tubulavirales|f__Inoviridae|g__Tertilicivirus	98.8679
GCA_013087305.1	k__Viruses|p__Negarnaviricota|c__Monjiviricetes|o__Mononegavirales|f__Rhabdoviridae|g__Arurhavirus	k__Viruses|p__Negarnaviricota|c__Monjiviricetes|o__Mononegavirales|f__Rhabdoviridae|g__Arurhavirus	98.2639
GCA_003849165.1	k__Viruses|p__Cressdnaviricota|c__Repensiviricetes|o__Geplafuvirales|f__Genomoviridae|g__Gemycircularvirus	k__Viruses|p__Cressdnaviricota|c__Repensiviricetes|o__Geplafuvirales|f__Genomoviridae|g__Gemycircularvirus	97.8022
GCA_002815535.1	k__Viruses|p__Negarnaviricota|c__Monjiviricetes|o__Mononegavirales|f__Rhabdoviridae|g__Curiovirus	k__Viruses|p__Negarnaviricota|c__Monjiviricetes|o__Mononegavirales|f__Rhabdoviridae|g__Curiovirus	96.3801
GCA_004787635.1	k__Viruses|p__Pisuviricota|c__Duplopiviricetes|o__Durnavirales|f__Amalgaviridae|g__Zybavirus	k__Viruses|p__Pisuviricota|c__Duplopiviricetes|o__Durnavirales|f__Amalgaviridae|g__Zybavirus	95.5128
GCA_002601625.1	k__Viruses|p__Hofneiviricota|c__Faserviricetes|o__Tubulavirales|f__Inoviridae|g__Coriovirus	k__Viruses|p__Hofneiviricota|c__Faserviricetes|o__Tubulavirales|f__Inoviridae|g__Coriovirus	95.0147
GCA_002585185.1	k__Viruses|p__Phixviricota|c__Malgrandaviricetes|o__Petitvirales|f__Microviridae|g__Sinsheimervirus	k__Viruses|p__Phixviricota|c__Malgrandaviricetes|o__Petitvirales|f__Microviridae|g__Sinsheimervirus	94.2623
GCA_003849285.1	k__Viruses|p__Cressdnaviricota|c__Repensiviricetes|o__Geplafuvirales|f__Genomoviridae|g__Gemykolovirus	k__Viruses|p__Cressdnaviricota|c__Repensiviricetes|o__Geplafuvirales|f__Genomoviridae|g__Gemykolovirus	94.1748
GCA_003729275.1	k__Viruses|p__Negarnaviricota|c__Monjiviricetes|o__Mononegavirales|f__Xinmoviridae|g__Doupovirus	k__Viruses|p__Negarnaviricota|c__Monjiviricetes|o__Mononegavirales|f__Xinmoviridae|g__Doupovirus	93.482
GCA_003260895.1	k__Viruses|p__Pisuviricota|c__Duplopiviricetes|o__Durnavirales|f__Fusariviridae|g__Betafusarivirus	k__Viruses|p__Pisuviricota|c__Duplopiviricetes|o__Durnavirales|f__Fusariviridae|g__Betafusarivirus	92.5676
GCA_025023725.1	k__Viruses|p__Preplasmiviricota|c__Tectiliviricetes|o__Rowavirales|f__Adenoviridae|g__Aviadenovirus	k__Viruses|p__Preplasmiviricota|c__Tectiliviricetes|o__Rowavirales|f__Adenoviridae|g__Aviadenovirus	89.7658
GCA_018583355.1	k__Viruses|p__Cressdnaviricota|c__Repensiviricetes|o__Geplafuvirales|f__Geminiviridae|g__Topilevirus	k__Viruses|p__Cressdnaviricota|c__Repensiviricetes|o__Geplafuvirales|f__Geminiviridae|g__Topilevirus	89.6552
GCA_027930695.1	k__Viruses|p__Peploviricota|c__Herviviricetes|o__Herpesvirales|f__Herpesviridae|g__Percavirus	k__Viruses|p__Peploviricota|c__Herviviricetes|o__Herpesvirales|f__Herpesviridae|g__Percavirus	89.6209
GCA_027937385.1	k__Viruses|p__Peploviricota|c__Herviviricetes|o__Herpesvirales|f__Herpesviridae|g__Scutavirus	k__Viruses|p__Peploviricota|c__Herviviricetes|o__Herpesvirales|f__Herpesviridae|g__Scutavirus	89.3435
GCA_023120405.1	k__Viruses|p__Pisuviricota|c__Duplopiviricetes|o__Durnavirales|f__Fusariviridae|g__Alphafusarivirus	k__Viruses|p__Pisuviricota|c__Duplopiviricetes|o__Durnavirales|f__Fusariviridae|g__Alphafusarivirus	88.6598
GCA_003033145.1	k__Viruses|p__Cossaviricota|c__Papovaviricetes|o__Zurhausenvirales|f__Papillomaviridae|g__Dyophipapillomavirus	k__Viruses|p__Cossaviricota|c__Papovaviricetes|o__Zurhausenvirales|f__Papillomaviridae|g__Dyophipapillomavirus	87.8531
GCA_002601605.1	k__Viruses|p__Phixviricota|c__Malgrandaviricetes|o__Petitvirales|f__Microviridae|g__Alphatrevirus	k__Viruses|p__Phixviricota|c__Malgrandaviricetes|o__Petitvirales|f__Microviridae|g__Alphatrevirus	87.8049
GCA_003729355.1	k__Viruses|p__Negarnaviricota|c__Monjiviricetes|o__Mononegavirales|f__Rhabdoviridae|g__Ohlsrhavirus	k__Viruses|p__Negarnaviricota|c__Monjiviricetes|o__Mononegavirales|f__Rhabdoviridae|g__Ohlsrhavirus	87.0301
GCA_016865695.1	k__Viruses|p__Nucleocytoviricota|c__Pokkesviricetes|o__Chitovirales|f__Poxviridae|g__Molluscipoxvirus	k__Viruses|p__Nucleocytoviricota|c__Pokkesviricetes|o__Chitovirales|f__Poxviridae|g__Molluscipoxvirus	86.7389
GCA_006435215.1	k__Viruses|p__Preplasmiviricota|c__Tectiliviricetes|o__Rowavirales|f__Adenoviridae|g__Mastadenovirus	k__Viruses|p__Preplasmiviricota|c__Tectiliviricetes|o__Rowavirales|f__Adenoviridae|g__Mastadenovirus	86.6088
GCA_006435235.1	k__Viruses|p__Preplasmiviricota|c__Tectiliviricetes|o__Rowavirales|f__Adenoviridae|g__Mastadenovirus	k__Viruses|p__Preplasmiviricota|c__Tectiliviricetes|o__Rowavirales|f__Adenoviridae|g__Mastadenovirus	86.3327
GCA_003032885.1	k__Viruses|p__Nucleocytoviricota|c__Pokkesviricetes|o__Asfuvirales|f__Asfarviridae|g__Asfivirus	k__Viruses|p__Nucleocytoviricota|c__Pokkesviricetes|o__Asfuvirales|f__Asfarviridae|g__Asfivirus	86.2402
GCA_014513945.1	k__Viruses|p__Preplasmiviricota|c__Tectiliviricetes|o__Rowavirales|f__Adenoviridae|g__Siadenovirus	k__Viruses|p__Preplasmiviricota|c__Tectiliviricetes|o__Rowavirales|f__Adenoviridae|g__Siadenovirus	85.6187
GCA_002815515.1	k__Viruses|p__Negarnaviricota|c__Monjiviricetes|o__Mononegavirales|f__Rhabdoviridae|g__Almendravirus	k__Viruses|p__Negarnaviricota|c__Monjiviricetes|o__Mononegavirales|f__Rhabdoviridae|g__Almendravirus	85.0662
GCA_023897965.1	k__Viruses|p__Peploviricota|c__Herviviricetes|o__Herpesvirales|f__Malacoherpesviridae|g__Ostreavirus	k__Viruses|p__Peploviricota|c__Herviviricetes|o__Herpesvirales|f__Malacoherpesviridae|g__Ostreavirus	84.5878
GCA_004787515.1	k__Viruses|p__Kitrinoviricota|c__Tolucaviricetes|o__Tolivirales|f__Tombusviridae|g__Luteovirus	k__Viruses|p__Kitrinoviricota|c__Tolucaviricetes|o__Tolivirales|f__Tombusviridae|g__Luteovirus	84.5794
GCA_003847525.1	k__Viruses|p__Cressdnaviricota|c__Repensiviricetes|o__Geplafuvirales|f__Genomoviridae|g__Gemykrogvirus	k__Viruses|p__Cressdnaviricota|c__Repensiviricetes|o__Geplafuvirales|f__Genomoviridae|g__Gemykrogvirus	83.4951
GCA_006451975.1	k__Viruses|p__Nucleocytoviricota|c__Pokkesviricetes|o__Chitovirales|f__Poxviridae|g__Capripoxvirus	k__Viruses|p__Nucleocytoviricota|c__Pokkesviricetes|o__Chitovirales|f__Poxviridae|g__Capripoxvirus	82.7751
GCA_025838275.1	k__Viruses|p__Nucleocytoviricota|c__Megaviricetes|o__Algavirales|f__Phycodnaviridae|g__Prymnesiovirus	k__Viruses|p__Nucleocytoviricota|c__Megaviricetes|o__Algavirales|f__Phycodnaviridae|g__Prymnesiovirus	82.1429
GCA_027935825.1	k__Viruses|p__Peploviricota|c__Herviviricetes|o__Herpesvirales|f__Herpesviridae|g__Roseolovirus	k__Viruses|p__Peploviricota|c__Herviviricetes|o__Herpesvirales|f__Herpesviridae|g__Roseolovirus	81.4741
GCA_006457925.1	k__Viruses|p__Nucleocytoviricota|c__Pokkesviricetes|o__Chitovirales|f__Poxviridae|g__Orthopoxvirus	k__Viruses|p__Nucleocytoviricota|c__Pokkesviricetes|o__Chitovirales|f__Poxviridae|g__Orthopoxvirus	80.146
GCA_027941175.1	k__Viruses|p__Peploviricota|c__Herviviricetes|o__Herpesvirales|f__Herpesviridae|g__Varicellovirus	k__Viruses|p__Peploviricota|c__Herviviricetes|o__Herpesvirales|f__Herpesviridae|g__Varicellovirus	79.9821
GCA_023531945.1	k__Viruses|p__Nucleocytoviricota|c__Pokkesviricetes|o__Chitovirales|f__Poxviridae|g__Avipoxvirus	k__Viruses|p__Nucleocytoviricota|c__Pokkesviricetes|o__Chitovirales|f__Poxviridae|g__Avipoxvirus	79.6886
GCA_002816235.1	k__Viruses|p__Pisuviricota|c__Pisoniviricetes|o__Nidovirales|f__Coronaviridae|g__Deltacoronavirus	k__Viruses|p__Pisuviricota|c__Pisoniviricetes|o__Nidovirales|f__Coronaviridae|g__Deltacoronavirus	79.529
GCA_003931515.1	k__Viruses|p__Hofneiviricota|c__Faserviricetes|o__Tubulavirales|f__Inoviridae|g__Affertcholeramvirus	k__Viruses|p__Hofneiviricota|c__Faserviricetes|o__Tubulavirales|f__Inoviridae|g__Affertcholeramvirus	79.1123
GCA_002402265.1	k__Viruses|p__Peploviricota|c__Herviviricetes|o__Herpesvirales|f__Herpesviridae|g__Lymphocryptovirus	k__Viruses|p__Peploviricota|c__Herviviricetes|o__Herpesvirales|f__Herpesviridae|g__Lymphocryptovirus	78.8647
GCA_027935975.1	k__Viruses|p__Peploviricota|c__Herviviricetes|o__Herpesvirales|f__Herpesviridae|g__Iltovirus	k__Viruses|p__Peploviricota|c__Herviviricetes|o__Herpesvirales|f__Herpesviridae|g__Iltovirus	78.8059
GCA_006449655.1	k__Viruses|p__Nucleocytoviricota|c__Megaviricetes|o__Pimascovirales|f__Iridoviridae|g__Ranavirus	k__Viruses|p__Nucleocytoviricota|c__Megaviricetes|o__Pimascovirales|f__Iridoviridae|g__Ranavirus	78.2814
GCA_006450795.1	k__Viruses|p__Nucleocytoviricota|c__Megaviricetes|o__Pimascovirales|f__Iridoviridae|g__Ranavirus	k__Viruses|p__Nucleocytoviricota|c__Megaviricetes|o__Pimascovirales|f__Iridoviridae|g__Ranavirus	78.2814
GCA_003963715.1	k__Viruses|p__Cressdnaviricota|c__Arfiviricetes|o__Cremevirales|f__Smacoviridae|g__Porprismacovirus	k__Viruses|p__Cressdnaviricota|c__Arfiviricetes|o__Cremevirales|f__Smacoviridae|g__Porprismacovirus	77.3585
GCA_027936505.1	k__Viruses|p__Peploviricota|c__Herviviricetes|o__Herpesvirales|f__Herpesviridae|g__Rhadinovirus	k__Viruses|p__Peploviricota|c__Herviviricetes|o__Herpesvirales|f__Herpesviridae|g__Rhadinovirus	76.4404
GCA_023898185.1	k__Viruses|p__Peploviricota|c__Herviviricetes|o__Herpesvirales|f__Malacoherpesviridae|g__Aurivirus	k__Viruses|p__Peploviricota|c__Herviviricetes|o__Herpesvirales|f__Malacoherpesviridae|g__Aurivirus	76.2751
GCA_006451295.1	k__Viruses|p__Nucleocytoviricota|c__Pokkesviricetes|o__Chitovirales|f__Poxviridae|g__Capripoxvirus	k__Viruses|p__Nucleocytoviricota|c__Pokkesviricetes|o__Chitovirales|f__Poxviridae|g__Capripoxvirus	76.1239
GCA_016467475.1	k__Viruses|p__Nucleocytoviricota|c__Pokkesviricetes|o__Chitovirales|f__Poxviridae|g__Capripoxvirus	k__Viruses|p__Nucleocytoviricota|c__Pokkesviricetes|o__Chitovirales|f__Poxviridae|g__Capripoxvirus	75.8642
GCA_002815195.1	k__Viruses|p__Negarnaviricota|c__Monjiviricetes|o__Mononegavirales|f__Paramyxoviridae|g__Metaavulavirus	k__Viruses|p__Negarnaviricota|c__Monjiviricetes|o__Mononegavirales|f__Paramyxoviridae|g__Metaavulavirus	75.4795
GCA_011712065.1	k__Viruses|p__Preplasmiviricota|c__Tectiliviricetes|o__Rowavirales|f__Adenoviridae|g__Aviadenovirus	k__Viruses|p__Preplasmiviricota|c__Tectiliviricetes|o__Rowavirales|f__Adenoviridae|g__Aviadenovirus	75.4123
GCA_003029605.1	k__Viruses|p__Pisuviricota|c__Pisoniviricetes|o__Picornavirales|f__Polycipiviridae|g__Sopolycivirus	k__Viruses|p__Pisuviricota|c__Pisoniviricetes|o__Picornavirales|f__Polycipiviridae|g__Sopolycivirus	75.2621
GCA_002966355.1	k__Viruses|p__Nucleocytoviricota|c__Megaviricetes|o__Imitervirales|f__Mimiviridae|g__Mimivirus	k__Viruses|p__Nucleocytoviricota|c__Megaviricetes|o__Imitervirales|f__Mimiviridae|g__Mimivirus	75.2244
GCA_000888735.1	k__Viruses|p__Nucleocytoviricota|c__Megaviricetes|o__Imitervirales|f__Mimiviridae|g__Mimivirus	k__Viruses|p__Nucleocytoviricota|c__Megaviricetes|o__Imitervirales|f__Mimiviridae|g__Mimivirus	75.2105
GCA_023123175.1	k__Viruses|p__Pisuviricota|c__Duplopiviricetes|o__Durnavirales|f__Hypoviridae|g__Alphahypovirus	k__Viruses|p__Pisuviricota|c__Duplopiviricetes|o__Durnavirales|f__Hypoviridae|g__Alphahypovirus	74.954
GCA_002607145.1	k__Viruses|p__Hofneiviricota|c__Faserviricetes|o__Tubulavirales|f__Inoviridae|g__Restivirus	k__Viruses|p__Hofneiviricota|c__Faserviricetes|o__Tubulavirales|f__Inoviridae|g__Restivirus	73.0994
GCA_006457685.1	k__Viruses|p__Nucleocytoviricota|c__Megaviricetes|o__Pimascovirales|f__Iridoviridae|g__Ranavirus	k__Viruses|p__Nucleocytoviricota|c__Megaviricetes|o__Pimascovirales|f__Iridoviridae|g__Ranavirus	70.8697
GCA_006457705.1	k__Viruses|p__Nucleocytoviricota|c__Megaviricetes|o__Pimascovirales|f__Iridoviridae|g__Ranavirus	k__Viruses|p__Nucleocytoviricota|c__Megaviricetes|o__Pimascovirales|f__Iridoviridae|g__Ranavirus	69.9559
GCA_006458385.1	k__Viruses|p__Nucleocytoviricota|c__Pokkesviricetes|o__Chitovirales|f__Poxviridae|g__Orthopoxvirus	k__Viruses|p__Nucleocytoviricota|c__Pokkesviricetes|o__Chitovirales|f__Poxviridae|g__Orthopoxvirus	69.9332
GCA_006458425.1	k__Viruses|p__Nucleocytoviricota|c__Pokkesviricetes|o__Chitovirales|f__Poxviridae|g__Orthopoxvirus	k__Viruses|p__Nucleocytoviricota|c__Pokkesviricetes|o__Chitovirales|f__Poxviridae|g__Orthopoxvirus	69.6823
GCA_001717415.1	k__Viruses|p__Nucleocytoviricota|c__Megaviricetes|o__Pimascovirales|f__Iridoviridae|g__Ranavirus	k__Viruses|p__Nucleocytoviricota|c__Megaviricetes|o__Pimascovirales|f__Iridoviridae|g__Ranavirus	68.7939
GCA_002815595.1	k__Viruses|p__Negarnaviricota|c__Monjiviricetes|o__Mononegavirales|f__Rhabdoviridae|g__Hapavirus	k__Viruses|p__Negarnaviricota|c__Monjiviricetes|o__Mononegavirales|f__Rhabdoviridae|g__Hapavirus	67.9487
GCA_000916235.1	k__Viruses|p__Nucleocytoviricota|c__Megaviricetes|o__Pimascovirales|f__Iridoviridae|g__Chloriridovirus	k__Viruses|p__Nucleocytoviricota|c__Megaviricetes|o__Pimascovirales|f__Iridoviridae|g__Chloriridovirus	67.6629
GCA_004033655.1	k__Viruses|p__Cressdnaviricota|c__Arfiviricetes|o__Cirlivirales|f__Circoviridae|g__Circovirus	k__Viruses|p__Cressdnaviricota|c__Arfiviricetes|o__Cirlivirales|f__Circoviridae|g__Circovirus	67.6471
GCA_027939305.1	k__Viruses|p__Peploviricota|c__Herviviricetes|o__Herpesvirales|f__Herpesviridae|g__Simplexvirus	k__Viruses|p__Peploviricota|c__Herviviricetes|o__Herpesvirales|f__Herpesviridae|g__Simplexvirus	66.6944
GCA_002966375.1	k__Viruses|p__Nucleocytoviricota|c__Megaviricetes|o__Imitervirales|f__Mimiviridae|g__Mimivirus	k__Viruses|p__Nucleocytoviricota|c__Megaviricetes|o__Imitervirales|f__Mimiviridae|g__Mimivirus	65.7189
GCA_000864705.1	k__Viruses|p__Cressdnaviricota|c__Repensiviricetes|o__Geplafuvirales|f__Geminiviridae|g__Begomovirus	k__Viruses|p__Cressdnaviricota|c__Repensiviricetes|o__Geplafuvirales|f__Geminiviridae|g__Begomovirus	63.4146
GCA_023533605.1	k__Viruses|p__Nucleocytoviricota|c__Pokkesviricetes|o__Chitovirales|f__Poxviridae|g__Parapoxvirus	k__Viruses|p__Nucleocytoviricota|c__Pokkesviricetes|o__Chitovirales|f__Poxviridae|g__Parapoxvirus	62.8185
GCA_900007085.1	k__Viruses|p__Negarnaviricota|c__Monjiviricetes|o__Mononegavirales|f__Filoviridae|g__Ebolavirus	k__Viruses|p__Negarnaviricota|c__Monjiviricetes|o__Mononegavirales|f__Filoviridae|g__Ebolavirus	62.5998
GCA_024606645.1	k__Viruses|p__Taleaviricota|c__Tokiviricetes|o__Ligamenvirales|f__Rudiviridae|g__Usarudivirus	k__Viruses|p__Taleaviricota|c__Tokiviricetes|o__Ligamenvirales|f__Rudiviridae|g__Usarudivirus	61.3867
GCA_002601265.1	k__Viruses|p__Phixviricota|c__Malgrandaviricetes|o__Petitvirales|f__Microviridae|g__Chlamydiamicrovirus	k__Viruses|p__Phixviricota|c__Malgrandaviricetes|o__Petitvirales|f__Microviridae|g__Chlamydiamicrovirus	60.8911
GCA_000837765.1	k__Viruses|p__Cressdnaviricota|c__Arfiviricetes|o__Cirlivirales|f__Circoviridae|g__Circovirus	k__Viruses|p__Cressdnaviricota|c__Arfiviricetes|o__Cirlivirales|f__Circoviridae|g__Circovirus	60.8696
GCA_002825605.1	k__Viruses|p__Cressdnaviricota|c__Repensiviricetes|o__Geplafuvirales|f__Geminiviridae|g__Turncurtovirus	k__Viruses|p__Cressdnaviricota|c__Repensiviricetes|o__Geplafuvirales|f__Geminiviridae|g__Turncurtovirus	60.1449
GCA_004368195.1	k__Viruses|p__Cossaviricota|c__Quintoviricetes|o__Piccovirales|f__Parvoviridae|g__Erythroparvovirus	k__Viruses|p__Cossaviricota|c__Quintoviricetes|o__Piccovirales|f__Parvoviridae|g__Erythroparvovirus	59.8485
GCA_003069485.1	k__Viruses|p__Nucleocytoviricota|c__Megaviricetes|o__Algavirales|f__Phycodnaviridae|g__Chlorovirus	k__Viruses|p__Nucleocytoviricota|c__Megaviricetes|o__Algavirales|f__Phycodnaviridae|g__Chlorovirus	59.8195
GCA_002823605.1	k__Viruses|p__Cressdnaviricota|c__Repensiviricetes|o__Geplafuvirales|f__Geminiviridae|g__Begomovirus	k__Viruses|p__Cressdnaviricota|c__Repensiviricetes|o__Geplafuvirales|f__Geminiviridae|g__Begomovirus	57.3913
GCA_000882875.1	k__Viruses|p__Cossaviricota|c__Quintoviricetes|o__Piccovirales|f__Parvoviridae|g__Brevihamaparvovirus	k__Viruses|p__Cossaviricota|c__Quintoviricetes|o__Piccovirales|f__Parvoviridae|g__Brevihamaparvovirus	56.8182
GCA_006425355.1	k__Viruses|p__Preplasmiviricota|c__Tectiliviricetes|o__Rowavirales|f__Adenoviridae|g__Mastadenovirus	k__Viruses|p__Preplasmiviricota|c__Tectiliviricetes|o__Rowavirales|f__Adenoviridae|g__Mastadenovirus	56.727
GCA_003986465.1	k__Viruses|p__Cressdnaviricota|c__Arfiviricetes|o__Cremevirales|f__Smacoviridae|g__Drosmacovirus	k__Viruses|p__Cressdnaviricota|c__Arfiviricetes|o__Cremevirales|f__Smacoviridae|g__Drosmacovirus	56.3636
GCA_000914895.1	k__Viruses|p__Kitrinoviricota|c__Alsuviricetes|o__Martellivirales|f__Endornaviridae|g__Alphaendornavirus	k__Viruses|p__Hofneiviricota|c__Faserviricetes|o__Tubulavirales|f__Inoviridae|g__Affertcholeramvirus	55.7214
GCA_002820445.1	k__Viruses|p__Kitrinoviricota|c__Alsuviricetes|o__Martellivirales|f__Endornaviridae|g__Alphaendornavirus	k__Viruses|p__Kitrinoviricota|c__Alsuviricetes|o__Martellivirales|f__Endornaviridae|g__Alphaendornavirus	54.9593
GCA_004130275.1	k__Viruses|p__Cossaviricota|c__Quintoviricetes|o__Piccovirales|f__Parvoviridae|g__Aveparvovirus	k__Viruses|p__Cossaviricota|c__Quintoviricetes|o__Piccovirales|f__Parvoviridae|g__Aveparvovirus	54.6559
GCA_027940985.1	k__Viruses|p__Peploviricota|c__Herviviricetes|o__Herpesvirales|f__Herpesviridae|g__Rhadinovirus	k__Viruses|p__Peploviricota|c__Herviviricetes|o__Herpesvirales|f__Herpesviridae|g__Rhadinovirus	52.9402
GCA_004786595.1	k__Viruses|p__Peploviricota|c__Herviviricetes|o__Herpesvirales|f__Herpesviridae|g__Rhadinovirus	k__Viruses|p__Peploviricota|c__Herviviricetes|o__Herpesvirales|f__Herpesviridae|g__Rhadinovirus	52.9111
GCA_027937925.1	k__Viruses|p__Peploviricota|c__Herviviricetes|o__Herpesvirales|f__Herpesviridae|g__Varicellovirus	k__Viruses|p__Peploviricota|c__Herviviricetes|o__Herpesvirales|f__Herpesviridae|g__Varicellovirus	52.1861
GCA_000893795.1	k__Viruses|p__Pisuviricota|c__Pisoniviricetes|o__Nidovirales|f__Mesoniviridae|g__Alphamesonivirus	k__Viruses|p__Pisuviricota|c__Pisoniviricetes|o__Picornavirales|f__Picornaviridae|g__Megrivirus	51.4317
GCA_000844025.1	k__Viruses|p__Peploviricota|c__Herviviricetes|o__Herpesvirales|f__Herpesviridae|g__Varicellovirus	k__Viruses|p__Peploviricota|c__Herviviricetes|o__Herpesvirales|f__Herpesviridae|g__Varicellovirus	51.3672
GCA_003178655.1	k__Viruses|p__Cossaviricota|c__Papovaviricetes|o__Zurhausenvirales|f__Papillomaviridae|g__Gammapapillomavirus	k__Viruses|p__Cossaviricota|c__Papovaviricetes|o__Zurhausenvirales|f__Papillomaviridae|g__Iotapapillomavirus	50.3145
GCA_002815895.1	k__Viruses|p__Negarnaviricota|c__Monjiviricetes|o__Mononegavirales|f__Rhabdoviridae|g__Tibrovirus	k__Viruses|p__Negarnaviricota|c__Monjiviricetes|o__Mononegavirales|f__Rhabdoviridae|g__Tibrovirus	50.1548
GCA_000883935.1	k__Viruses|p__Hofneiviricota|c__Faserviricetes|o__Tubulavirales|f__Inoviridae|g__Fibrovirus	k__Viruses|p__Hofneiviricota|c__Faserviricetes|o__Tubulavirales|f__Inoviridae|g__Fibrovirus	49.5652
GCA_000889075.1	k__Viruses|p__Cossaviricota|c__Papovaviricetes|o__Zurhausenvirales|f__Papillomaviridae|g__Gammapapillomavirus	k__Viruses|p__Cossaviricota|c__Papovaviricetes|o__Zurhausenvirales|f__Papillomaviridae|g__Iotapapillomavirus	49.0741
GCA_000891195.1	k__Viruses|p__Pisuviricota|c__Pisoniviricetes|o__Nidovirales|f__Mesoniviridae|g__Alphamesonivirus	k__Viruses|p__Pisuviricota|c__Pisoniviricetes|o__Nidovirales|f__Mesoniviridae|g__Alphamesonivirus	48.9819
GCA_004288095.1	k__Viruses|p__Cossaviricota|c__Papovaviricetes|o__Zurhausenvirales|f__Papillomaviridae|g__Gammapapillomavirus	k__Viruses|p__Nucleocytoviricota|c__Pokkesviricetes|o__Chitovirales|f__Poxviridae|g__Orthopoxvirus	48.8571
GCA_002987195.1	k__Viruses|p__Cressdnaviricota|c__Repensiviricetes|o__Geplafuvirales|f__Geminiviridae|g__Capulavirus	k__Viruses|p__Cressdnaviricota|c__Repensiviricetes|o__Geplafuvirales|f__Geminiviridae|g__Capulavirus	48.8
GCA_000906255.1	k__Viruses|p__Pisuviricota|c__Pisoniviricetes|o__Nidovirales|f__Mesoniviridae|g__Alphamesonivirus	k__Viruses|p__Pisuviricota|c__Pisoniviricetes|o__Nidovirales|f__Mesoniviridae|g__Alphamesonivirus	48.079
GCA_001717295.1	k__Viruses|p__Pisuviricota|c__Pisoniviricetes|o__Picornavirales|f__Solinviviridae|g__Nyfulvavirus	k__Viruses|p__Pisuviricota|c__Pisoniviricetes|o__Picornavirales|f__Solinviviridae|g__Nyfulvavirus	48.0084
GCA_000889675.1	k__Viruses|p__Cossaviricota|c__Papovaviricetes|o__Zurhausenvirales|f__Papillomaviridae|g__Gammapapillomavirus	k__Viruses|p__Cossaviricota|c__Papovaviricetes|o__Zurhausenvirales|f__Papillomaviridae|g__Gammapapillomavirus	47.9532
GCA_002816295.1	k__Viruses|p__Pisuviricota|c__Pisoniviricetes|o__Nidovirales|f__Mesoniviridae|g__Alphamesonivirus	k__Viruses|p__Pisuviricota|c__Pisoniviricetes|o__Nidovirales|f__Mesoniviridae|g__Alphamesonivirus	47.9258
GCA_003178815.1	k__Viruses|p__Cossaviricota|c__Papovaviricetes|o__Zurhausenvirales|f__Papillomaviridae|g__Gammapapillomavirus	k__Viruses|p__Cossaviricota|c__Papovaviricetes|o__Zurhausenvirales|f__Papillomaviridae|g__Gammapapillomavirus	47.561
GCA_014883695.1	k__Viruses|p__Cressdnaviricota|c__Arfiviricetes|o__Recrevirales|f__Redondoviridae|g__Torbevirus	k__Viruses|p__Cressdnaviricota|c__Arfiviricetes|o__Recrevirales|f__Redondoviridae|g__Torbevirus	47.3282
GCA_004288135.1	k__Viruses|p__Cossaviricota|c__Papovaviricetes|o__Zurhausenvirales|f__Papillomaviridae|g__Gammapapillomavirus	k__Viruses|p__Nucleocytoviricota|c__Pokkesviricetes|o__Chitovirales|f__Poxviridae|g__Orthopoxvirus	47.2303
GCA_000844425.1	k__Viruses|p__Nucleocytoviricota|c__Megaviricetes|o__Pimascovirales|f__Iridoviridae|g__Ranavirus	k__Viruses|p__Nucleocytoviricota|c__Megaviricetes|o__Pimascovirales|f__Iridoviridae|g__Ranavirus	47.1119
GCA_004288535.1	k__Viruses|p__Cossaviricota|c__Papovaviricetes|o__Zurhausenvirales|f__Papillomaviridae|g__Gammapapillomavirus	k__Viruses|p__Nucleocytoviricota|c__Pokkesviricetes|o__Chitovirales|f__Poxviridae|g__Orthopoxvirus	46.5875
GCA_003047495.1	k__Viruses|p__Artverviricota|c__Revtraviricetes|o__Blubervirales|f__Hepadnaviridae|g__Avihepadnavirus	k__Viruses|p__Artverviricota|c__Revtraviricetes|o__Blubervirales|f__Hepadnaviridae|g__Avihepadnavirus	46.4567
GCA_000918095.1	k__Viruses|p__Cossaviricota|c__Papovaviricetes|o__Zurhausenvirales|f__Papillomaviridae|g__Gammapapillomavirus	k__Viruses|p__Cossaviricota|c__Papovaviricetes|o__Zurhausenvirales|f__Papillomaviridae|g__Gammapapillomavirus	46.4396
GCA_000844885.1	k__Viruses|p__Nucleocytoviricota|c__Megaviricetes|o__Pimascovirales|f__Iridoviridae|g__Lymphocystivirus	k__Viruses|p__Nucleocytoviricota|c__Pokkesviricetes|o__Chitovirales|f__Poxviridae|g__Capripoxvirus	46.4014
GCA_011559005.1	k__Viruses|p__Nucleocytoviricota|c__Megaviricetes|o__Pimascovirales|f__Iridoviridae|g__Lymphocystivirus	k__Viruses|p__Nucleocytoviricota|c__Pokkesviricetes|o__Chitovirales|f__Poxviridae|g__Capripoxvirus	46.3955
GCA_002987365.1	k__Viruses|p__Cossaviricota|c__Papovaviricetes|o__Zurhausenvirales|f__Papillomaviridae|g__Gammapapillomavirus	k__Viruses|p__Cossaviricota|c__Papovaviricetes|o__Zurhausenvirales|f__Papillomaviridae|g__Gammapapillomavirus	45.4006
GCA_003179635.1	k__Viruses|p__Cossaviricota|c__Papovaviricetes|o__Zurhausenvirales|f__Papillomaviridae|g__Gammapapillomavirus	k__Viruses|p__Nucleocytoviricota|c__Pokkesviricetes|o__Chitovirales|f__Poxviridae|g__Orthopoxvirus	45.2174
GCA_000886515.1	k__Viruses|p__Pisuviricota|c__Pisoniviricetes|o__Nidovirales|f__Coronaviridae|g__Betacoronavirus	k__Viruses|p__Pisuviricota|c__Pisoniviricetes|o__Nidovirales|f__Coronaviridae|g__Betacoronavirus	45.1095
GCA_000844545.1	k__Viruses|p__Artverviricota|c__Revtraviricetes|o__Blubervirales|f__Hepadnaviridae|g__Avihepadnavirus	k__Viruses|p__Artverviricota|c__Revtraviricetes|o__Blubervirales|f__Hepadnaviridae|g__Avihepadnavirus	44.4444
GCA_008777455.1	k__Viruses|p__Peploviricota|c__Herviviricetes|o__Herpesvirales|f__Herpesviridae|g__Varicellovirus	k__Viruses|p__Peploviricota|c__Herviviricetes|o__Herpesvirales|f__Herpesviridae|g__Varicellovirus	44.1172
GCA_000891495.1	k__Viruses|p__Cossaviricota|c__Papovaviricetes|o__Zurhausenvirales|f__Papillomaviridae|g__Gammapapillomavirus	k__Viruses|p__Nucleocytoviricota|c__Pokkesviricetes|o__Chitovirales|f__Poxviridae|g__Orthopoxvirus	44.0828
GCA_018580715.1	k__Viruses|p__Negarnaviricota|c__Monjiviricetes|o__Mononegavirales|f__Rhabdoviridae|g__Betanemrhavirus	k__Viruses|p__Negarnaviricota|c__Monjiviricetes|o__Mononegavirales|f__Rhabdoviridae|g__Betanemrhavirus	43.514
GCA_000890535.1	k__Viruses|p__Cossaviricota|c__Papovaviricetes|o__Zurhausenvirales|f__Papillomaviridae|g__Gammapapillomavirus	k__Viruses|p__Cossaviricota|c__Papovaviricetes|o__Zurhausenvirales|f__Papillomaviridae|g__Gammapapillomavirus	43.4018
GCA_000847945.1	k__Viruses|p__Peploviricota|c__Herviviricetes|o__Herpesvirales|f__Herpesviridae|g__Varicellovirus	k__Viruses|p__Peploviricota|c__Herviviricetes|o__Herpesvirales|f__Herpesviridae|g__Varicellovirus	43.3377
GCA_000882135.1	k__Viruses|p__Cossaviricota|c__Papovaviricetes|o__Zurhausenvirales|f__Papillomaviridae|g__Gammapapillomavirus	k__Viruses|p__Nucleocytoviricota|c__Pokkesviricetes|o__Chitovirales|f__Poxviridae|g__Orthopoxvirus	43.0818
GCA_002818865.1	k__Viruses|p__Nucleocytoviricota|c__Megaviricetes|o__Pimascovirales|f__Ascoviridae|g__Ascovirus	k__Viruses|p__Nucleocytoviricota|c__Megaviricetes|o__Pimascovirales|f__Ascoviridae|g__Ascovirus	43.0073
GCA_003179215.1	k__Viruses|p__Cossaviricota|c__Papovaviricetes|o__Zurhausenvirales|f__Papillomaviridae|g__Gammapapillomavirus	k__Viruses|p__Cossaviricota|c__Papovaviricetes|o__Zurhausenvirales|f__Papillomaviridae|g__Gammapapillomavirus	42.5982
GCA_002827085.1	k__Viruses|p__Cossaviricota|c__Papovaviricetes|o__Zurhausenvirales|f__Papillomaviridae|g__Rhopapillomavirus	k__Viruses|p__Peploviricota|c__Herviviricetes|o__Herpesvirales|f__Herpesviridae|g__Cytomegalovirus	42.2969
GCA_000889695.1	k__Viruses|p__Cossaviricota|c__Papovaviricetes|o__Zurhausenvirales|f__Papillomaviridae|g__Gammapapillomavirus	k__Viruses|p__Nucleocytoviricota|c__Pokkesviricetes|o__Chitovirales|f__Poxviridae|g__Orthopoxvirus	41.8803
GCA_014883685.1	k__Viruses|p__Cressdnaviricota|c__Arfiviricetes|o__Recrevirales|f__Redondoviridae|g__Torbevirus	k__Viruses|p__Cressdnaviricota|c__Arfiviricetes|o__Recrevirales|f__Redondoviridae|g__Torbevirus	41.7266
GCA_002817215.1	k__Viruses|p__Pisuviricota|c__Pisoniviricetes|o__Picornavirales|f__Picornaviridae|g__Limnipivirus	k__Viruses|p__Pisuviricota|c__Pisoniviricetes|o__Picornavirales|f__Picornaviridae|g__Limnipivirus	41.5473
GCA_002827005.1	k__Viruses|p__Cossaviricota|c__Papovaviricetes|o__Zurhausenvirales|f__Papillomaviridae|g__Gammapapillomavirus	k__Viruses|p__Cossaviricota|c__Papovaviricetes|o__Zurhausenvirales|f__Papillomaviridae|g__Iotapapillomavirus	41.4925
GCA_000848765.1	k__Viruses|p__Cossaviricota|c__Quintoviricetes|o__Piccovirales|f__Parvoviridae|g__Protoparvovirus	k__Viruses|p__Cossaviricota|c__Quintoviricetes|o__Piccovirales|f__Parvoviridae|g__Protoparvovirus	41.4343
GCA_000884175.1	k__Viruses|p__Cossaviricota|c__Papovaviricetes|o__Zurhausenvirales|f__Papillomaviridae|g__Gammapapillomavirus	k__Viruses|p__Cossaviricota|c__Papovaviricetes|o__Zurhausenvirales|f__Papillomaviridae|g__Gammapapillomavirus	40.566
GCA_004287955.1	k__Viruses|p__Cossaviricota|c__Papovaviricetes|o__Zurhausenvirales|f__Papillomaviridae|g__Gammapapillomavirus	k__Viruses|p__Cossaviricota|c__Papovaviricetes|o__Zurhausenvirales|f__Papillomaviridae|g__Gammapapillomavirus	39.8844
GCA_002827025.1	k__Viruses|p__Cossaviricota|c__Papovaviricetes|o__Zurhausenvirales|f__Papillomaviridae|g__Gammapapillomavirus	k__Viruses|p__Cossaviricota|c__Papovaviricetes|o__Zurhausenvirales|f__Papillomaviridae|g__Gammapapillomavirus	39.4286
GCA_000898875.1	k__Viruses|p__Cossaviricota|c__Papovaviricetes|o__Zurhausenvirales|f__Papillomaviridae|g__Omikronpapillomavirus	k__Viruses|p__Peploviricota|c__Herviviricetes|o__Herpesvirales|f__Herpesviridae|g__Varicellovirus	38.9474
GCA_008800195.1	k__Viruses|p__Pisuviricota|c__Pisoniviricetes|o__Picornavirales|f__Picornaviridae|g__Erbovirus	k__Viruses|p__Peploviricota|c__Herviviricetes|o__Herpesvirales|f__Herpesviridae|g__Varicellovirus	38.75
GCA_001444085.1	k__Viruses|p__Pisuviricota|c__Pisoniviricetes|o__Picornavirales|f__Picornaviridae|g__Hepatovirus	k__Viruses|p__Nucleocytoviricota|c__Pokkesviricetes|o__Asfuvirales|f__Asfarviridae|g__Asfivirus	38.3387
GCA_002219865.1	k__Viruses|p__Pisuviricota|c__Pisoniviricetes|o__Nidovirales|f__Coronaviridae|g__Alphacoronavirus	k__Viruses|p__Pisuviricota|c__Pisoniviricetes|o__Nidovirales|f__Coronaviridae|g__Alphacoronavirus	37.7986
GCA_900176785.1	k__Viruses|p__Negarnaviricota|c__Monjiviricetes|o__Mononegavirales|f__Rhabdoviridae|g__Lyssavirus	k__Viruses|p__Negarnaviricota|c__Monjiviricetes|o__Mononegavirales|f__Rhabdoviridae|g__Lyssavirus	37.3214
GCA_000921575.1	k__Viruses|p__Pisuviricota|c__Pisoniviricetes|o__Picornavirales|f__Picornaviridae|g__Megrivirus	k__Viruses|p__Pisuviricota|c__Pisoniviricetes|o__Picornavirales|f__Picornaviridae|g__Megrivirus	37.3134
GCA_900095425.1	k__Viruses|p__Peploviricota|c__Herviviricetes|o__Herpesvirales|f__Herpesviridae|g__Mardivirus	k__Viruses|p__Peploviricota|c__Herviviricetes|o__Herpesvirales|f__Alloherpesviridae|g__Cyprinivirus	37.1886
GCA_004368215.1	k__Viruses|p__Cossaviricota|c__Quintoviricetes|o__Piccovirales|f__Parvoviridae|g__Copiparvovirus	k__Viruses|p__Cossaviricota|c__Quintoviricetes|o__Piccovirales|f__Parvoviridae|g__Copiparvovirus	37.0787
GCA_004058255.1	k__Viruses|p__Cressdnaviricota|c__Arfiviricetes|o__Cirlivirales|f__Circoviridae|g__Circovirus	k__Viruses|p__Cressdnaviricota|c__Arfiviricetes|o__Cirlivirales|f__Circoviridae|g__Circovirus	36.9565
GCA_001974335.1	k__Viruses|p__Peploviricota|c__Herviviricetes|o__Herpesvirales|f__Herpesviridae|g__Mardivirus	k__Viruses|p__Peploviricota|c__Herviviricetes|o__Herpesvirales|f__Herpesviridae|g__Mardivirus	36.9498
GCA_012271635.1	k__Viruses|p__Pisuviricota|c__Pisoniviricetes|o__Nidovirales|f__Coronaviridae|g__Alphacoronavirus	k__Viruses|p__Pisuviricota|c__Pisoniviricetes|o__Nidovirales|f__Coronaviridae|g__Alphacoronavirus	36.7747
GCA_900197435.1	k__Viruses|p__Pisuviricota|c__Pisoniviricetes|o__Nidovirales|f__Tobaniviridae|g__Torovirus	k__Viruses|p__Pisuviricota|c__Pisoniviricetes|o__Nidovirales|f__Tobaniviridae|g__Torovirus	36.5834
GCA_027930735.1	k__Viruses|p__Peploviricota|c__Herviviricetes|o__Herpesvirales|f__Herpesviridae|g__Mardivirus	k__Viruses|p__Peploviricota|c__Herviviricetes|o__Herpesvirales|f__Herpesviridae|g__Mardivirus	36.4701
GCA_027930745.1	k__Viruses|p__Peploviricota|c__Herviviricetes|o__Herpesvirales|f__Herpesviridae|g__Mardivirus	k__Viruses|p__Peploviricota|c__Herviviricetes|o__Herpesvirales|f__Herpesviridae|g__Mardivirus	36.3556
GCA_001443765.1	k__Viruses|p__Pisuviricota|c__Pisoniviricetes|o__Picornavirales|f__Picornaviridae|g__Hepatovirus	k__Viruses|p__Pisuviricota|c__Pisoniviricetes|o__Picornavirales|f__Caliciviridae|g__Vesivirus	35.2584
GCA_000885455.1	k__Viruses|p__Peploviricota|c__Herviviricetes|o__Herpesvirales|f__Herpesviridae|g__Varicellovirus	k__Viruses|p__Peploviricota|c__Herviviricetes|o__Herpesvirales|f__Herpesviridae|g__Varicellovirus	35.2474
GCA_027939785.1	k__Viruses|p__Peploviricota|c__Herviviricetes|o__Herpesvirales|f__Herpesviridae|g__Varicellovirus	k__Viruses|p__Peploviricota|c__Herviviricetes|o__Herpesvirales|f__Herpesviridae|g__Varicellovirus	35.084
GCA_000918935.1	k__Viruses|p__Pisuviricota|c__Pisoniviricetes|o__Picornavirales|f__Picornaviridae|g__Megrivirus	k__Viruses|p__Pisuviricota|c__Pisoniviricetes|o__Picornavirales|f__Picornaviridae|g__Megrivirus	35.0588
GCA_008786875.1	k__Viruses|p__Pisuviricota|c__Pisoniviricetes|o__Picornavirales|f__Picornaviridae|g__Cosavirus	k__Viruses|p__Pisuviricota|c__Pisoniviricetes|o__Picornavirales|f__Picornaviridae|g__Cosavirus	34.375
GCA_000846945.1	k__Viruses|p__Cossaviricota|c__Quintoviricetes|o__Piccovirales|f__Parvoviridae|g__Copiparvovirus	k__Viruses|p__Cossaviricota|c__Quintoviricetes|o__Piccovirales|f__Parvoviridae|g__Copiparvovirus	34.2857
GCA_003097795.1	k__Viruses|p__Artverviricota|c__Revtraviricetes|o__Ortervirales|f__Retroviridae|g__Lentivirus	k__Viruses|p__Artverviricota|c__Revtraviricetes|o__Ortervirales|f__Retroviridae|g__Lentivirus	34.2233
GCA_000845305.1	k__Viruses|p__Artverviricota|c__Revtraviricetes|o__Blubervirales|f__Hepadnaviridae|g__Avihepadnavirus	k__Viruses|p__Pisuviricota|c__Pisoniviricetes|o__Picornavirales|f__Picornaviridae|g__Gallivirus	33.6
GCA_000843825.1	k__Viruses|p__Peploviricota|c__Herviviricetes|o__Herpesvirales|f__Herpesviridae|g__Varicellovirus	k__Viruses|p__Pisuviricota|c__Pisoniviricetes|o__Picornavirales|f__Picornaviridae|g__Erbovirus	33.1113
GCA_001444005.1	k__Viruses|p__Pisuviricota|c__Pisoniviricetes|o__Picornavirales|f__Picornaviridae|g__Hepatovirus	k__Viruses|p__Nucleocytoviricota|c__Pokkesviricetes|o__Asfuvirales|f__Asfarviridae|g__Asfivirus	33.0532
GCA_008791805.1	k__Viruses|p__Peploviricota|c__Herviviricetes|o__Herpesvirales|f__Herpesviridae|g__Varicellovirus	k__Viruses|p__Peploviricota|c__Herviviricetes|o__Herpesvirales|f__Herpesviridae|g__Varicellovirus	32.8054
GCA_002826225.1	k__Viruses|p__Kitrinoviricota|c__Alsuviricetes|o__Hepelivirales|f__Hepeviridae|g__Paslahepevirus	k__Viruses|p__Kitrinoviricota|c__Alsuviricetes|o__Hepelivirales|f__Hepeviridae|g__Paslahepevirus	32.4841
GCA_003097775.1	k__Viruses|p__Artverviricota|c__Revtraviricetes|o__Ortervirales|f__Retroviridae|g__Lentivirus	k__Viruses|p__Artverviricota|c__Revtraviricetes|o__Ortervirales|f__Retroviridae|g__Lentivirus	32.1918
GCA_000868225.1	k__Viruses|p__Cossaviricota|c__Papovaviricetes|o__Zurhausenvirales|f__Papillomaviridae|g__Gammapapillomavirus	k__Viruses|p__Nucleocytoviricota|c__Pokkesviricetes|o__Chitovirales|f__Poxviridae|g__Orthopoxvirus	32.0809
GCA_001501415.1	k__Viruses|p__Pisuviricota|c__Pisoniviricetes|o__Nidovirales|f__Coronaviridae|g__Alphacoronavirus	k__Viruses|p__Taleaviricota|c__Tokiviricetes|o__Ligamenvirales|f__Rudiviridae|g__Usarudivirus	32.0605
GCA_000869845.1	k__Viruses|p__Cossaviricota|c__Papovaviricetes|o__Zurhausenvirales|f__Papillomaviridae|g__Gammapapillomavirus	k__Viruses|p__Cossaviricota|c__Papovaviricetes|o__Zurhausenvirales|f__Papillomaviridae|g__Gammapapillomavirus	32.0225
GCA_000886535.1	k__Viruses|p__Pisuviricota|c__Pisoniviricetes|o__Picornavirales|f__Picornaviridae|g__Salivirus	k__Viruses|p__Pisuviricota|c__Pisoniviricetes|o__Picornavirales|f__Picornaviridae|g__Salivirus	31.25
GCA_003029565.1	k__Viruses|p__Cressdnaviricota|c__Repensiviricetes|o__Geplafuvirales|f__Geminiviridae|g__Mastrevirus	k__Viruses|p__Nucleocytoviricota|c__Megaviricetes|o__Pimascovirales|f__Iridoviridae|g__Lymphocystivirus	30.4688
GCA_001500975.1	k__Viruses|p__Pisuviricota|c__Pisoniviricetes|o__Nidovirales|f__Coronaviridae|g__Alphacoronavirus	k__Viruses|p__Pisuviricota|c__Pisoniviricetes|o__Nidovirales|f__Coronaviridae|g__Alphacoronavirus	30.4239
GCA_004789115.1	k__Viruses|p__Artverviricota|c__Revtraviricetes|o__Ortervirales|f__Caulimoviridae|g__Badnavirus	k__Viruses|p__Artverviricota|c__Revtraviricetes|o__Ortervirales|f__Caulimoviridae|g__Badnavirus	30.3116
GCA_008777255.1	k__Viruses|p__Pisuviricota|c__Pisoniviricetes|o__Picornavirales|f__Picornaviridae|g__Megrivirus	k__Viruses|p__Pisuviricota|c__Pisoniviricetes|o__Nidovirales|f__Mesoniviridae|g__Alphamesonivirus	30.1266
GCA_000880055.1	k__Viruses|p__Pisuviricota|c__Pisoniviricetes|o__Nidovirales|f__Coronaviridae|g__Gammacoronavirus	k__Viruses|p__Pisuviricota|c__Pisoniviricetes|o__Nidovirales|f__Coronaviridae|g__Gammacoronavirus	30.1075
GCA_000853505.1	k__Viruses|p__Pisuviricota|c__Pisoniviricetes|o__Nidovirales|f__Coronaviridae|g__Alphacoronavirus	k__Viruses|p__Pisuviricota|c__Pisoniviricetes|o__Nidovirales|f__Coronaviridae|g__Alphacoronavirus	29.7837
GCA_013122655.1	k__Viruses|p__Nucleocytoviricota|c__Megaviricetes|o__Pimascovirales|f__Iridoviridae|g__Ranavirus	k__Viruses|p__Nucleocytoviricota|c__Megaviricetes|o__Pimascovirales|f__Iridoviridae|g__Ranavirus	29.76
GCA_013122635.1	k__Viruses|p__Nucleocytoviricota|c__Megaviricetes|o__Pimascovirales|f__Iridoviridae|g__Ranavirus	k__Viruses|p__Nucleocytoviricota|c__Megaviricetes|o__Pimascovirales|f__Iridoviridae|g__Ranavirus	29.6934
GCA_000856025.1	k__Viruses|p__Pisuviricota|c__Pisoniviricetes|o__Nidovirales|f__Coronaviridae|g__Alphacoronavirus	k__Viruses|p__Pisuviricota|c__Pisoniviricetes|o__Nidovirales|f__Coronaviridae|g__Alphacoronavirus	29.3454
GCA_027926335.1	k__Viruses|p__Peploviricota|c__Herviviricetes|o__Herpesvirales|f__Alloherpesviridae|g__Cyprinivirus	k__Viruses|p__Peploviricota|c__Herviviricetes|o__Herpesvirales|f__Herpesviridae|g__Mardivirus	29.2097
GCA_027926355.1	k__Viruses|p__Peploviricota|c__Herviviricetes|o__Herpesvirales|f__Alloherpesviridae|g__Cyprinivirus	k__Viruses|p__Peploviricota|c__Herviviricetes|o__Herpesvirales|f__Herpesviridae|g__Mardivirus	29.1635
GCA_001440955.1	k__Viruses|p__Cossaviricota|c__Papovaviricetes|o__Zurhausenvirales|f__Papillomaviridae|g__Rhopapillomavirus	k__Viruses|p__Nucleocytoviricota|c__Megaviricetes|o__Algavirales|f__Phycodnaviridae|g__Chlorovirus	29.0141
GCA_000897015.1	k__Viruses|p__Preplasmiviricota|c__Tectiliviricetes|o__Rowavirales|f__Adenoviridae|g__Mastadenovirus	k__Viruses|p__Preplasmiviricota|c__Tectiliviricetes|o__Rowavirales|f__Adenoviridae|g__Mastadenovirus	28.3508
GCA_002755475.1	k__Viruses|p__Phixviricota|c__Malgrandaviricetes|o__Petitvirales|f__Microviridae|g__Gequatrovirus	k__Viruses|p__Phixviricota|c__Malgrandaviricetes|o__Petitvirales|f__Microviridae|g__Gequatrovirus	28.3333
GCA_003028975.1	k__Viruses|p__Pisuviricota|c__Pisoniviricetes|o__Picornavirales|f__Picornaviridae|g__Megrivirus	k__Viruses|p__Nucleocytoviricota|c__Megaviricetes|o__Algavirales|f__Phycodnaviridae|g__Prymnesiovirus	27.9302
GCA_003147825.1	k__Viruses|p__Negarnaviricota|c__Monjiviricetes|o__Mononegavirales|f__Paramyxoviridae|g__Henipavirus	k__Viruses|p__Negarnaviricota|c__Monjiviricetes|o__Mononegavirales|f__Paramyxoviridae|g__Henipavirus	27.7228
GCA_008775695.1	k__Viruses|p__Pisuviricota|c__Pisoniviricetes|o__Picornavirales|f__Picornaviridae|g__Hepatovirus	k__Viruses|p__Nucleocytoviricota|c__Pokkesviricetes|o__Asfuvirales|f__Asfarviridae|g__Asfivirus	27.7174
GCA_027926585.1	k__Viruses|p__Peploviricota|c__Herviviricetes|o__Herpesvirales|f__Herpesviridae|g__Cytomegalovirus	k__Viruses|p__Peploviricota|c__Herviviricetes|o__Herpesvirales|f__Herpesviridae|g__Cytomegalovirus	27.5056
GCA_002847105.1	k__Viruses|p__Peploviricota|c__Herviviricetes|o__Herpesvirales|f__Herpesviridae|g__Simplexvirus	k__Viruses|p__Peploviricota|c__Herviviricetes|o__Herpesvirales|f__Herpesviridae|g__Simplexvirus	27.4483
GCA_000882815.1	k__Viruses|p__Kitrinoviricota|c__Flasuviricetes|o__Amarillovirales|f__Flaviviridae|g__Flavivirus	k__Viruses|p__Kitrinoviricota|c__Flasuviricetes|o__Amarillovirales|f__Flaviviridae|g__Flavivirus	27.4
GCA_900188515.1	k__Viruses|p__Pisuviricota|c__Pisoniviricetes|o__Nidovirales|f__Coronaviridae|g__Alphacoronavirus	k__Viruses|p__Pisuviricota|c__Pisoniviricetes|o__Nidovirales|f__Coronaviridae|g__Alphacoronavirus	27.3266
GCA_000848685.1	k__Viruses|p__Pisuviricota|c__Pisoniviricetes|o__Nidovirales|f__Coronaviridae|g__Alphacoronavirus	k__Viruses|p__Pisuviricota|c__Pisoniviricetes|o__Nidovirales|f__Coronaviridae|g__Alphacoronavirus	27.2957
GCA_027926605.1	k__Viruses|p__Peploviricota|c__Herviviricetes|o__Herpesvirales|f__Herpesviridae|g__Cytomegalovirus	k__Viruses|p__Peploviricota|c__Herviviricetes|o__Herpesvirales|f__Herpesviridae|g__Cytomegalovirus	27.1963
GCA_002847095.1	k__Viruses|p__Peploviricota|c__Herviviricetes|o__Herpesvirales|f__Herpesviridae|g__Simplexvirus	k__Viruses|p__Peploviricota|c__Herviviricetes|o__Herpesvirales|f__Herpesviridae|g__Simplexvirus	27.1859
GCA_000848905.1	k__Viruses|p__Preplasmiviricota|c__Tectiliviricetes|o__Rowavirales|f__Adenoviridae|g__Mastadenovirus	k__Viruses|p__Preplasmiviricota|c__Tectiliviricetes|o__Rowavirales|f__Adenoviridae|g__Mastadenovirus	27.0202
GCA_000837865.1	k__Viruses|p__Cossaviricota|c__Papovaviricetes|o__Sepolyvirales|f__Polyomaviridae|g__Betapolyomavirus	k__Viruses|p__Kitrinoviricota|c__Flasuviricetes|o__Amarillovirales|f__Flaviviridae|g__Hepacivirus	26.6393
GCA_006400915.1	k__Viruses|p__Preplasmiviricota|c__Tectiliviricetes|o__Rowavirales|f__Adenoviridae|g__Mastadenovirus	k__Viruses|p__Preplasmiviricota|c__Tectiliviricetes|o__Rowavirales|f__Adenoviridae|g__Mastadenovirus	26.6338
GCA_002158695.1	k__Viruses|p__Cressdnaviricota|c__Repensiviricetes|o__Geplafuvirales|f__Geminiviridae|g__Mastrevirus	k__Viruses|p__Nucleocytoviricota|c__Megaviricetes|o__Pimascovirales|f__Iridoviridae|g__Lymphocystivirus	26.5734
GCA_002821425.1	k__Viruses|p__Cressdnaviricota|c__Repensiviricetes|o__Geplafuvirales|f__Geminiviridae|g__Becurtovirus	k__Viruses|p__Cressdnaviricota|c__Repensiviricetes|o__Geplafuvirales|f__Geminiviridae|g__Becurtovirus	26.2295
GCA_008776375.1	k__Viruses|p__Pisuviricota|c__Pisoniviricetes|o__Picornavirales|f__Picornaviridae|g__Pasivirus	k__Viruses|p__Pisuviricota|c__Pisoniviricetes|o__Picornavirales|f__Picornaviridae|g__Pasivirus	26.183
GCA_006401735.1	k__Viruses|p__Preplasmiviricota|c__Tectiliviricetes|o__Rowavirales|f__Adenoviridae|g__Mastadenovirus	k__Viruses|p__Preplasmiviricota|c__Tectiliviricetes|o__Rowavirales|f__Adenoviridae|g__Mastadenovirus	25.9509
GCA_024384265.1	k__Viruses|p__Lenarviricota|c__Leviviricetes|o__Norzivirales|f__Fiersviridae|g__Emesvirus	k__Viruses|p__Peploviricota|c__Herviviricetes|o__Herpesvirales|f__Herpesviridae|g__Iltovirus	25.9259
GCA_900231585.1	k__Viruses|p__Cossaviricota|c__Papovaviricetes|o__Sepolyvirales|f__Polyomaviridae|g__Betapolyomavirus	k__Viruses|p__Kitrinoviricota|c__Flasuviricetes|o__Amarillovirales|f__Flaviviridae|g__Hepacivirus	25.7812
GCA_024384245.1	k__Viruses|p__Lenarviricota|c__Leviviricetes|o__Norzivirales|f__Fiersviridae|g__Emesvirus	k__Viruses|p__Peploviricota|c__Herviviricetes|o__Herpesvirales|f__Herpesviridae|g__Iltovirus	25.6684
GCA_002824945.1	k__Viruses|p__Cressdnaviricota|c__Repensiviricetes|o__Geplafuvirales|f__Geminiviridae|g__Eragrovirus	k__Viruses|p__Cressdnaviricota|c__Repensiviricetes|o__Geplafuvirales|f__Geminiviridae|g__Eragrovirus	25.6637
GCA_001461325.1	k__Viruses|p__Lenarviricota|c__Howeltoviricetes|o__Cryppavirales|f__Mitoviridae|g__Duamitovirus	k__Viruses|p__Lenarviricota|c__Howeltoviricetes|o__Cryppavirales|f__Mitoviridae|g__Duamitovirus	25.6198
GCA_002237255.1	k__Viruses|p__Cressdnaviricota|c__Repensiviricetes|o__Geplafuvirales|f__Geminiviridae|g__Mastrevirus	k__Viruses|p__Nucleocytoviricota|c__Megaviricetes|o__Pimascovirales|f__Iridoviridae|g__Lymphocystivirus	25.4237
GCA_002815755.1	k__Viruses|p__Negarnaviricota|c__Monjiviricetes|o__Mononegavirales|f__Rhabdoviridae|g__Sigmavirus	k__Viruses|p__Negarnaviricota|c__Monjiviricetes|o__Mononegavirales|f__Rhabdoviridae|g__Sigmavirus	24.957
GCA_002888795.1	k__Viruses|p__Kitrinoviricota|c__Alsuviricetes|o__Martellivirales|f__Togaviridae|g__Alphavirus	k__Viruses|p__Kitrinoviricota|c__Alsuviricetes|o__Martellivirales|f__Togaviridae|g__Alphavirus	24.7619
GCA_002366285.1	k__Viruses|p__Kitrinoviricota|c__Flasuviricetes|o__Amarillovirales|f__Flaviviridae|g__Flavivirus	k__Viruses|p__Negarnaviricota|c__Monjiviricetes|o__Mononegavirales|f__Rhabdoviridae|g__Alphanucleorhabdovirus	24.4
GCA_008776175.1	k__Viruses|p__Pisuviricota|c__Pisoniviricetes|o__Picornavirales|f__Picornaviridae|g__Enterovirus	k__Viruses|p__Pisuviricota|c__Pisoniviricetes|o__Picornavirales|f__Picornaviridae|g__Enterovirus	24.0122
GCA_027940935.1	k__Viruses|p__Peploviricota|c__Herviviricetes|o__Herpesvirales|f__Herpesviridae|g__Macavirus	k__Viruses|p__Peploviricota|c__Herviviricetes|o__Herpesvirales|f__Herpesviridae|g__Macavirus	23.7862
GCA_000863965.1	k__Viruses|p__Cossaviricota|c__Papovaviricetes|o__Zurhausenvirales|f__Papillomaviridae|g__Alphapapillomavirus	k__Viruses|p__Cossaviricota|c__Papovaviricetes|o__Sepolyvirales|f__Polyomaviridae|g__Betapolyomavirus	23.7822
GCA_002816685.1	k__Viruses|p__Pisuviricota|c__Pisoniviricetes|o__Picornavirales|f__Picornaviridae|g__Enterovirus	k__Viruses|p__Pisuviricota|c__Pisoniviricetes|o__Picornavirales|f__Picornaviridae|g__Enterovirus	23.7805
GCA_002815235.1	k__Viruses|p__Negarnaviricota|c__Monjiviricetes|o__Mononegavirales|f__Paramyxoviridae|g__Morbillivirus	k__Viruses|p__Negarnaviricota|c__Monjiviricetes|o__Mononegavirales|f__Paramyxoviridae|g__Morbillivirus	23.6769
GCA_000863945.2	k__Viruses|p__Cossaviricota|c__Papovaviricetes|o__Zurhausenvirales|f__Papillomaviridae|g__Alphapapillomavirus	k__Viruses|p__Cossaviricota|c__Papovaviricetes|o__Zurhausenvirales|f__Papillomaviridae|g__Alphapapillomavirus	23.5751
GCA_000866485.1	k__Viruses|p__Cossaviricota|c__Papovaviricetes|o__Zurhausenvirales|f__Papillomaviridae|g__Alphapapillomavirus	k__Viruses|p__Cossaviricota|c__Papovaviricetes|o__Sepolyvirales|f__Polyomaviridae|g__Betapolyomavirus	23.545
GCA_006446255.1	k__Viruses|p__Preplasmiviricota|c__Tectiliviricetes|o__Rowavirales|f__Adenoviridae|g__Mastadenovirus	k__Viruses|p__Preplasmiviricota|c__Tectiliviricetes|o__Rowavirales|f__Adenoviridae|g__Mastadenovirus	23.5443
GCA_000866865.1	k__Viruses|p__Peploviricota|c__Herviviricetes|o__Herpesvirales|f__Herpesviridae|g__Macavirus	k__Viruses|p__Peploviricota|c__Herviviricetes|o__Herpesvirales|f__Herpesviridae|g__Macavirus	23.5236
GCA_000864545.1	k__Viruses|p__Phixviricota|c__Malgrandaviricetes|o__Petitvirales|f__Microviridae|g__Gequatrovirus	k__Viruses|p__Phixviricota|c__Malgrandaviricetes|o__Petitvirales|f__Microviridae|g__Gequatrovirus	23.3333
GCA_003029085.1	k__Viruses|p__Cressdnaviricota|c__Repensiviricetes|o__Geplafuvirales|f__Geminiviridae|g__Mastrevirus	k__Viruses|p__Nucleocytoviricota|c__Pokkesviricetes|o__Chitovirales|f__Poxviridae|g__Capripoxvirus	23.2759
GCA_022516395.1	k__Viruses|p__Preplasmiviricota|c__Tectiliviricetes|o__Rowavirales|f__Adenoviridae|g__Mastadenovirus	k__Viruses|p__Cossaviricota|c__Quintoviricetes|o__Piccovirales|f__Parvoviridae|g__Copiparvovirus	23.1744
GCA_000865685.1	k__Viruses|p__Cossaviricota|c__Papovaviricetes|o__Zurhausenvirales|f__Papillomaviridae|g__Alphapapillomavirus	k__Viruses|p__Cossaviricota|c__Papovaviricetes|o__Sepolyvirales|f__Polyomaviridae|g__Betapolyomavirus	23.0137
GCA_000924095.1	k__Viruses|p__Pisuviricota|c__Pisoniviricetes|o__Picornavirales|f__Picornaviridae|g__Gallivirus	k__Viruses|p__Nucleocytoviricota|c__Megaviricetes|o__Pimascovirales|f__Iridoviridae|g__Ranavirus	22.9167
GCA_002816855.1	k__Viruses|p__Pisuviricota|c__Pisoniviricetes|o__Picornavirales|f__Picornaviridae|g__Enterovirus	k__Viruses|p__Pisuviricota|c__Pisoniviricetes|o__Picornavirales|f__Picornaviridae|g__Enterovirus	22.8659
GCA_003177495.1	k__Viruses|p__Cossaviricota|c__Papovaviricetes|o__Zurhausenvirales|f__Papillomaviridae|g__Alphapapillomavirus	k__Viruses|p__Cossaviricota|c__Papovaviricetes|o__Zurhausenvirales|f__Papillomaviridae|g__Alphapapillomavirus	22.8346
GCA_002816765.1	k__Viruses|p__Pisuviricota|c__Pisoniviricetes|o__Picornavirales|f__Picornaviridae|g__Enterovirus	k__Viruses|p__Pisuviricota|c__Pisoniviricetes|o__Picornavirales|f__Picornaviridae|g__Enterovirus	22.7964
GCA_002888835.1	k__Viruses|p__Kitrinoviricota|c__Alsuviricetes|o__Martellivirales|f__Togaviridae|g__Alphavirus	k__Viruses|p__Kitrinoviricota|c__Alsuviricetes|o__Martellivirales|f__Togaviridae|g__Alphavirus	22.7533
GCA_000853345.1	k__Viruses|p__Pisuviricota|c__Pisoniviricetes|o__Picornavirales|f__Caliciviridae|g__Vesivirus	k__Viruses|p__Nucleocytoviricota|c__Pokkesviricetes|o__Asfuvirales|f__Asfarviridae|g__Asfivirus	22.4784
GCA_025860305.1	k__Viruses|p__Preplasmiviricota|c__Tectiliviricetes|o__Rowavirales|f__Adenoviridae|g__Mastadenovirus	k__Viruses|p__Pisuviricota|c__Pisoniviricetes|o__Picornavirales|f__Picornaviridae|g__Oscivirus	22.4713
GCA_002114045.1	k__Viruses|p__Preplasmiviricota|c__Tectiliviricetes|o__Rowavirales|f__Adenoviridae|g__Mastadenovirus	k__Viruses|p__Preplasmiviricota|c__Tectiliviricetes|o__Rowavirales|f__Adenoviridae|g__Mastadenovirus	22.3325
GCA_000863005.1	k__Viruses|p__Kitrinoviricota|c__Alsuviricetes|o__Martellivirales|f__Togaviridae|g__Alphavirus	k__Viruses|p__Kitrinoviricota|c__Alsuviricetes|o__Martellivirales|f__Togaviridae|g__Alphavirus	22.3048
GCA_003180835.1	k__Viruses|p__Cossaviricota|c__Papovaviricetes|o__Zurhausenvirales|f__Papillomaviridae|g__Alphapapillomavirus	k__Viruses|p__Cossaviricota|c__Papovaviricetes|o__Sepolyvirales|f__Polyomaviridae|g__Betapolyomavirus	22.1354
GCA_014883645.1	k__Viruses|p__Pisuviricota|c__Pisoniviricetes|o__Picornavirales|f__Picornaviridae|g__Tremovirus	k__Viruses|p__Pisuviricota|c__Pisoniviricetes|o__Picornavirales|f__Picornaviridae|g__Tremovirus	22.0056
GCA_001461525.1	k__Viruses|p__Cossaviricota|c__Papovaviricetes|o__Zurhausenvirales|f__Papillomaviridae|g__Iotapapillomavirus	k__Viruses|p__Cossaviricota|c__Papovaviricetes|o__Zurhausenvirales|f__Papillomaviridae|g__Gammapapillomavirus	21.9653
GCA_008785305.1	k__Viruses|p__Pisuviricota|c__Pisoniviricetes|o__Picornavirales|f__Picornaviridae|g__Cardiovirus	k__Viruses|p__Peploviricota|c__Herviviricetes|o__Herpesvirales|f__Herpesviridae|g__Lymphocryptovirus	21.8659
GCA_002825495.1	k__Viruses|p__Cressdnaviricota|c__Repensiviricetes|o__Geplafuvirales|f__Geminiviridae|g__Mastrevirus	k__Viruses|p__Nucleocytoviricota|c__Megaviricetes|o__Pimascovirales|f__Iridoviridae|g__Lymphocystivirus	21.8487
GCA_000861325.1	k__Viruses|p__Pisuviricota|c__Pisoniviricetes|o__Picornavirales|f__Picornaviridae|g__Enterovirus	k__Viruses|p__Pisuviricota|c__Pisoniviricetes|o__Picornavirales|f__Picornaviridae|g__Enterovirus	21.6828
GCA_000927055.1	k__Viruses|p__Negarnaviricota|c__Monjiviricetes|o__Mononegavirales|f__Paramyxoviridae|g__Paraavulavirus	k__Viruses|p__Peploviricota|c__Herviviricetes|o__Herpesvirales|f__Malacoherpesviridae|g__Aurivirus	21.6359
GCA_000860545.1	k__Viruses|p__Kitrinoviricota|c__Alsuviricetes|o__Martellivirales|f__Togaviridae|g__Alphavirus	k__Viruses|p__Pisuviricota|c__Pisoniviricetes|o__Picornavirales|f__Picornaviridae|g__Enterovirus	21.4559
GCA_000889195.1	k__Viruses|p__Pisuviricota|c__Pisoniviricetes|o__Picornavirales|f__Picornaviridae|g__Oscivirus	k__Viruses|p__Pisuviricota|c__Pisoniviricetes|o__Picornavirales|f__Picornaviridae|g__Oscivirus	21.4502
GCA_023119765.1	k__Viruses|p__Lenarviricota|c__Howeltoviricetes|o__Cryppavirales|f__Mitoviridae|g__Duamitovirus	k__Viruses|p__Lenarviricota|c__Howeltoviricetes|o__Cryppavirales|f__Mitoviridae|g__Duamitovirus	21.4286
GCA_002365985.1	k__Viruses|p__Kitrinoviricota|c__Flasuviricetes|o__Amarillovirales|f__Flaviviridae|g__Flavivirus	k__Viruses|p__Kitrinoviricota|c__Flasuviricetes|o__Amarillovirales|f__Flaviviridae|g__Flavivirus	21.4145
GCA_000917835.1	k__Viruses|p__Kitrinoviricota|c__Alsuviricetes|o__Martellivirales|f__Togaviridae|g__Alphavirus	k__Viruses|p__Kitrinoviricota|c__Alsuviricetes|o__Martellivirales|f__Togaviridae|g__Alphavirus	21.4015
GCA_003177375.1	k__Viruses|p__Cossaviricota|c__Papovaviricetes|o__Zurhausenvirales|f__Papillomaviridae|g__Alphapapillomavirus	k__Viruses|p__Kitrinoviricota|c__Flasuviricetes|o__Amarillovirales|f__Flaviviridae|g__Hepacivirus	21.2938
GCA_002816815.1	k__Viruses|p__Pisuviricota|c__Pisoniviricetes|o__Picornavirales|f__Picornaviridae|g__Enterovirus	k__Viruses|p__Pisuviricota|c__Pisoniviricetes|o__Picornavirales|f__Picornaviridae|g__Enterovirus	21.2121
GCA_002888955.1	k__Viruses|p__Kitrinoviricota|c__Alsuviricetes|o__Martellivirales|f__Togaviridae|g__Alphavirus	k__Viruses|p__Kitrinoviricota|c__Alsuviricetes|o__Martellivirales|f__Togaviridae|g__Alphavirus	21.0526
GCA_003180415.1	k__Viruses|p__Cossaviricota|c__Papovaviricetes|o__Zurhausenvirales|f__Papillomaviridae|g__Deltapapillomavirus	k__Viruses|p__Cossaviricota|c__Papovaviricetes|o__Zurhausenvirales|f__Papillomaviridae|g__Deltapapillomavirus	20.9677
GCA_002987345.1	k__Viruses|p__Cossaviricota|c__Papovaviricetes|o__Zurhausenvirales|f__Papillomaviridae|g__Alphapapillomavirus	k__Viruses|p__Cossaviricota|c__Papovaviricetes|o__Sepolyvirales|f__Polyomaviridae|g__Betapolyomavirus	20.8995
GCA_003177875.1	k__Viruses|p__Cossaviricota|c__Papovaviricetes|o__Zurhausenvirales|f__Papillomaviridae|g__Alphapapillomavirus	k__Viruses|p__Kitrinoviricota|c__Flasuviricetes|o__Amarillovirales|f__Flaviviridae|g__Hepacivirus	20.8877
GCA_002828285.1	k__Viruses|p__Pisuviricota|c__Stelpaviricetes|o__Patatavirales|f__Potyviridae|g__Potyvirus	k__Viruses|p__Pisuviricota|c__Stelpaviricetes|o__Patatavirales|f__Potyviridae|g__Potyvirus	20.8738
GCA_027931015.1	k__Viruses|p__Peploviricota|c__Herviviricetes|o__Herpesvirales|f__Herpesviridae|g__Proboscivirus	k__Viruses|p__Peploviricota|c__Herviviricetes|o__Herpesvirales|f__Herpesviridae|g__Proboscivirus	20.7969
GCA_000929915.1	k__Viruses|p__Hofneiviricota|c__Faserviricetes|o__Tubulavirales|f__Inoviridae|g__Inovirus	k__Viruses|p__Hofneiviricota|c__Faserviricetes|o__Tubulavirales|f__Inoviridae|g__Inovirus	20.7358
GCA_002826005.1	k__Viruses|p__Cressdnaviricota|c__Repensiviricetes|o__Geplafuvirales|f__Genomoviridae|g__Gemykibivirus	k__Viruses|p__Cressdnaviricota|c__Repensiviricetes|o__Geplafuvirales|f__Genomoviridae|g__Gemykibivirus	20.6522
GCA_002888735.1	k__Viruses|p__Kitrinoviricota|c__Alsuviricetes|o__Martellivirales|f__Togaviridae|g__Alphavirus	k__Viruses|p__Kitrinoviricota|c__Flasuviricetes|o__Amarillovirales|f__Flaviviridae|g__Pegivirus	20.2627
GCA_000855805.1	k__Viruses|p__Kitrinoviricota|c__Alsuviricetes|o__Martellivirales|f__Togaviridae|g__Alphavirus	k__Viruses|p__Pisuviricota|c__Pisoniviricetes|o__Picornavirales|f__Picornaviridae|g__Enterovirus	20.2268
GCA_000845205.1	k__Viruses|p__Hofneiviricota|c__Faserviricetes|o__Tubulavirales|f__Inoviridae|g__Inovirus	k__Viruses|p__Hofneiviricota|c__Faserviricetes|o__Tubulavirales|f__Inoviridae|g__Inovirus	20.1987
GCA_000863125.1	k__Viruses|p__Kitrinoviricota|c__Flasuviricetes|o__Amarillovirales|f__Flaviviridae|g__Flavivirus	k__Viruses|p__Kitrinoviricota|c__Flasuviricetes|o__Amarillovirales|f__Flaviviridae|g__Flavivirus	20.1195
GCA_001684625.1	k__Viruses|p__Pisuviricota|c__Pisoniviricetes|o__Picornavirales|f__Picornaviridae|g__Enterovirus	k__Viruses|p__Pisuviricota|c__Pisoniviricetes|o__Picornavirales|f__Picornaviridae|g__Enterovirus	20.1183
GCA_003180455.1	k__Viruses|p__Cossaviricota|c__Papovaviricetes|o__Zurhausenvirales|f__Papillomaviridae|g__Alphapapillomavirus	k__Viruses|p__Cossaviricota|c__Papovaviricetes|o__Zurhausenvirales|f__Papillomaviridae|g__Alphapapillomavirus	20.1166
GCA_008767155.1	k__Viruses|p__Pisuviricota|c__Pisoniviricetes|o__Picornavirales|f__Caliciviridae|g__Vesivirus	k__Viruses|p__Pisuviricota|c__Pisoniviricetes|o__Picornavirales|f__Picornaviridae|g__Hepatovirus	20.0573
GCA_000885435.1	k__Viruses|p__Kitrinoviricota|c__Alsuviricetes|o__Martellivirales|f__Togaviridae|g__Alphavirus	k__Viruses|p__Kitrinoviricota|c__Alsuviricetes|o__Martellivirales|f__Togaviridae|g__Alphavirus	19.8819
GCA_000861565.1	k__Viruses|p__Pisuviricota|c__Pisoniviricetes|o__Picornavirales|f__Picornaviridae|g__Enterovirus	k__Viruses|p__Pisuviricota|c__Pisoniviricetes|o__Picornavirales|f__Picornaviridae|g__Enterovirus	19.5195
GCA_000861265.1	k__Viruses|p__Pisuviricota|c__Pisoniviricetes|o__Picornavirales|f__Picornaviridae|g__Enterovirus	k__Viruses|p__Pisuviricota|c__Pisoniviricetes|o__Picornavirales|f__Picornaviridae|g__Enterovirus	19.4529
GCA_000860485.1	k__Viruses|p__Kitrinoviricota|c__Flasuviricetes|o__Amarillovirales|f__Flaviviridae|g__Flavivirus	k__Viruses|p__Kitrinoviricota|c__Flasuviricetes|o__Amarillovirales|f__Flaviviridae|g__Flavivirus	19.3548
GCA_002889335.1	k__Viruses|p__Kitrinoviricota|c__Alsuviricetes|o__Martellivirales|f__Togaviridae|g__Alphavirus	k__Viruses|p__Kitrinoviricota|c__Alsuviricetes|o__Martellivirales|f__Togaviridae|g__Alphavirus	19.3424
GCA_014883575.1	k__Viruses|p__Pisuviricota|c__Pisoniviricetes|o__Picornavirales|f__Picornaviridae|g__Rabovirus	k__Viruses|p__Cossaviricota|c__Quintoviricetes|o__Piccovirales|f__Parvoviridae|g__Tetraparvovirus	19.2982
GCA_000869665.1	k__Viruses|p__Pisuviricota|c__Pisoniviricetes|o__Picornavirales|f__Picornaviridae|g__Enterovirus	k__Viruses|p__Pisuviricota|c__Pisoniviricetes|o__Picornavirales|f__Picornaviridae|g__Enterovirus	19.186
GCA_000882415.1	k__Viruses|p__Cossaviricota|c__Quintoviricetes|o__Piccovirales|f__Parvoviridae|g__Hepandensovirus	k__Viruses|p__Cossaviricota|c__Quintoviricetes|o__Piccovirales|f__Parvoviridae|g__Hepandensovirus	18.9922
GCA_000907315.1	k__Viruses|p__Pisuviricota|c__Pisoniviricetes|o__Picornavirales|f__Picornaviridae|g__Enterovirus	k__Viruses|p__Kitrinoviricota|c__Flasuviricetes|o__Amarillovirales|f__Flaviviridae|g__Pegivirus	18.7692
GCA_002825425.1	k__Viruses|p__Cressdnaviricota|c__Repensiviricetes|o__Geplafuvirales|f__Geminiviridae|g__Mastrevirus	k__Viruses|p__Nucleocytoviricota|c__Pokkesviricetes|o__Chitovirales|f__Poxviridae|g__Capripoxvirus	18.6992
GCA_002824785.1	k__Viruses|p__Cressdnaviricota|c__Repensiviricetes|o__Geplafuvirales|f__Geminiviridae|g__Curtovirus	k__Viruses|p__Cressdnaviricota|c__Repensiviricetes|o__Geplafuvirales|f__Geminiviridae|g__Curtovirus	18.3824
GCA_000868845.2	k__Viruses|p__Kitrinoviricota|c__Flasuviricetes|o__Amarillovirales|f__Flaviviridae|g__Flavivirus	k__Viruses|p__Negarnaviricota|c__Monjiviricetes|o__Mononegavirales|f__Rhabdoviridae|g__Alphanucleorhabdovirus	18.3099
GCA_000856445.1	k__Viruses|p__Negarnaviricota|c__Monjiviricetes|o__Mononegavirales|f__Pneumoviridae|g__Orthopneumovirus	k__Viruses|p__Pisuviricota|c__Pisoniviricetes|o__Picornavirales|f__Picornaviridae|g__Teschovirus	18.2781
GCA_004786555.1	k__Viruses|p__Kitrinoviricota|c__Flasuviricetes|o__Amarillovirales|f__Flaviviridae|g__Flavivirus	k__Viruses|p__Kitrinoviricota|c__Flasuviricetes|o__Amarillovirales|f__Flaviviridae|g__Flavivirus	18.2773
GCA_000865525.1	k__Viruses|p__Cressdnaviricota|c__Repensiviricetes|o__Geplafuvirales|f__Geminiviridae|g__Mastrevirus	k__Viruses|p__Nucleocytoviricota|c__Pokkesviricetes|o__Chitovirales|f__Poxviridae|g__Capripoxvirus	18.1818
GCA_000859625.1	k__Viruses|p__Negarnaviricota|c__Monjiviricetes|o__Mononegavirales|f__Rhabdoviridae|g__Lyssavirus	k__Viruses|p__Pisuviricota|c__Pisoniviricetes|o__Picornavirales|f__Polycipiviridae|g__Sopolycivirus	18.018
GCA_008766975.1	k__Viruses|p__Pisuviricota|c__Pisoniviricetes|o__Picornavirales|f__Picornaviridae|g__Enterovirus	k__Viruses|p__Kitrinoviricota|c__Alsuviricetes|o__Martellivirales|f__Togaviridae|g__Alphavirus	17.9878
GCA_000855545.1	k__Viruses|p__Negarnaviricota|c__Monjiviricetes|o__Mononegavirales|f__Pneumoviridae|g__Orthopneumovirus	k__Viruses|p__Negarnaviricota|c__Monjiviricetes|o__Mononegavirales|f__Pneumoviridae|g__Orthopneumovirus	17.9384
GCA_002830525.1	k__Viruses|p__Kitrinoviricota|c__Tolucaviricetes|o__Tolivirales|f__Tombusviridae|g__Tombusvirus	k__Viruses|p__Kitrinoviricota|c__Tolucaviricetes|o__Tolivirales|f__Tombusviridae|g__Tombusvirus	17.9104
GCA_000896995.1	k__Viruses|p__Cossaviricota|c__Papovaviricetes|o__Zurhausenvirales|f__Papillomaviridae|g__Alphapapillomavirus	k__Viruses|p__Cossaviricota|c__Papovaviricetes|o__Zurhausenvirales|f__Papillomaviridae|g__Alphapapillomavirus	17.8947
GCA_000865665.1	k__Viruses|p__Cossaviricota|c__Papovaviricetes|o__Zurhausenvirales|f__Papillomaviridae|g__Alphapapillomavirus	k__Viruses|p__Cossaviricota|c__Papovaviricetes|o__Zurhausenvirales|f__Papillomaviridae|g__Alphapapillomavirus	17.8771
GCA_002820625.1	k__Viruses|p__Kitrinoviricota|c__Flasuviricetes|o__Amarillovirales|f__Flaviviridae|g__Flavivirus	k__Viruses|p__Pisuviricota|c__Pisoniviricetes|o__Nidovirales|f__Coronaviridae|g__Deltacoronavirus	17.8723
GCA_002816635.1	k__Viruses|p__Pisuviricota|c__Pisoniviricetes|o__Picornavirales|f__Picornaviridae|g__Cardiovirus	k__Viruses|p__Pisuviricota|c__Pisoniviricetes|o__Picornavirales|f__Picornaviridae|g__Cardiovirus	17.8117
GCA_000927895.1	k__Viruses|p__Cressdnaviricota|c__Repensiviricetes|o__Geplafuvirales|f__Genomoviridae|g__Gemycircularvirus	k__Viruses|p__Cressdnaviricota|c__Repensiviricetes|o__Geplafuvirales|f__Genomoviridae|g__Gemycircularvirus	17.7778
GCA_014883585.1	k__Viruses|p__Pisuviricota|c__Pisoniviricetes|o__Picornavirales|f__Picornaviridae|g__Cardiovirus	k__Viruses|p__Peploviricota|c__Herviviricetes|o__Herpesvirales|f__Herpesviridae|g__Lymphocryptovirus	17.602
GCA_000862465.1	k__Viruses|p__Pisuviricota|c__Stelpaviricetes|o__Patatavirales|f__Potyviridae|g__Potyvirus	k__Viruses|p__Pisuviricota|c__Duplopiviricetes|o__Durnavirales|f__Fusariviridae|g__Betafusarivirus	17.5743
GCA_000915035.1	k__Viruses|p__Preplasmiviricota|c__Maveriviricetes|o__Priklausovirales|f__Lavidaviridae|g__Sputnikvirus	k__Viruses|p__Preplasmiviricota|c__Maveriviricetes|o__Priklausovirales|f__Lavidaviridae|g__Sputnikvirus	17.4843
GCA_004786675.1	k__Viruses|p__Kitrinoviricota|c__Flasuviricetes|o__Amarillovirales|f__Flaviviridae|g__Flavivirus	k__Viruses|p__Kitrinoviricota|c__Flasuviricetes|o__Amarillovirales|f__Flaviviridae|g__Flavivirus	17.418
GCA_002826385.1	k__Viruses|p__Kitrinoviricota|c__Alsuviricetes|o__Hepelivirales|f__Hepeviridae|g__Avihepevirus	k__Viruses|p__Kitrinoviricota|c__Alsuviricetes|o__Hepelivirales|f__Hepeviridae|g__Avihepevirus	17.3432
GCA_000943645.1	k__Viruses|p__Negarnaviricota|c__Monjiviricetes|o__Mononegavirales|f__Filoviridae|g__Marburgvirus	k__Viruses|p__Negarnaviricota|c__Monjiviricetes|o__Mononegavirales|f__Filoviridae|g__Marburgvirus	17.2967
GCA_003006235.2	k__Viruses|p__Preplasmiviricota|c__Maveriviricetes|o__Priklausovirales|f__Lavidaviridae|g__Sputnikvirus	k__Viruses|p__Preplasmiviricota|c__Tectiliviricetes|o__Rowavirales|f__Adenoviridae|g__Aviadenovirus	17.2932
GCA_000916815.1	k__Viruses|p__Kitrinoviricota|c__Tolucaviricetes|o__Tolivirales|f__Tombusviridae|g__Tombusvirus	k__Viruses|p__Peploviricota|c__Herviviricetes|o__Herpesvirales|f__Herpesviridae|g__Muromegalovirus	17.0732
GCA_000861905.1	k__Viruses|p__Pisuviricota|c__Pisoniviricetes|o__Picornavirales|f__Picornaviridae|g__Enterovirus	k__Viruses|p__Kitrinoviricota|c__Alsuviricetes|o__Martellivirales|f__Togaviridae|g__Alphavirus	17.052
GCA_000860885.1	k__Viruses|p__Pisuviricota|c__Stelpaviricetes|o__Patatavirales|f__Potyviridae|g__Potyvirus	k__Viruses|p__Pisuviricota|c__Stelpaviricetes|o__Patatavirales|f__Potyviridae|g__Potyvirus	16.7048
GCA_900079005.1	k__Viruses|p__Negarnaviricota|c__Monjiviricetes|o__Mononegavirales|f__Rhabdoviridae|g__Lyssavirus	k__Viruses|p__Nucleocytoviricota|c__Megaviricetes|o__Pimascovirales|f__Ascoviridae|g__Ascovirus	16.6045
GCA_000862505.1	k__Viruses|p__Pisuviricota|c__Pisoniviricetes|o__Nidovirales|f__Coronaviridae|g__Betacoronavirus	k__Viruses|p__Pisuviricota|c__Pisoniviricetes|o__Nidovirales|f__Coronaviridae|g__Betacoronavirus	16.3084
GCA_002815475.1	k__Viruses|p__Negarnaviricota|c__Monjiviricetes|o__Mononegavirales|f__Pneumoviridae|g__Orthopneumovirus	k__Viruses|p__Pisuviricota|c__Pisoniviricetes|o__Picornavirales|f__Picornaviridae|g__Teschovirus	16.2019
GCA_000843205.1	k__Viruses|p__Cressdnaviricota|c__Repensiviricetes|o__Geplafuvirales|f__Geminiviridae|g__Mastrevirus	k__Viruses|p__Nucleocytoviricota|c__Megaviricetes|o__Pimascovirales|f__Iridoviridae|g__Lymphocystivirus	16.1538
GCA_002987665.1	k__Viruses|p__Pisuviricota|c__Stelpaviricetes|o__Patatavirales|f__Potyviridae|g__Potyvirus	k__Viruses|p__Pisuviricota|c__Stelpaviricetes|o__Patatavirales|f__Potyviridae|g__Potyvirus	16.0839
GCA_002815155.1	k__Viruses|p__Negarnaviricota|c__Monjiviricetes|o__Mononegavirales|f__Paramyxoviridae|g__Paraavulavirus	k__Viruses|p__Peploviricota|c__Herviviricetes|o__Herpesvirales|f__Malacoherpesviridae|g__Aurivirus	16.0714
GCA_003972325.1	k__Viruses|p__Pisuviricota|c__Pisoniviricetes|o__Nidovirales|f__Coronaviridae|g__Betacoronavirus	k__Viruses|p__Pisuviricota|c__Pisoniviricetes|o__Nidovirales|f__Coronaviridae|g__Betacoronavirus	15.6554
GCA_000903435.1	k__Viruses|p__Cressdnaviricota|c__Repensiviricetes|o__Geplafuvirales|f__Geminiviridae|g__Mastrevirus	k__Viruses|p__Nucleocytoviricota|c__Pokkesviricetes|o__Chitovirales|f__Poxviridae|g__Capripoxvirus	15.1786
GCA_023120085.1	k__Viruses|p__Lenarviricota|c__Howeltoviricetes|o__Cryppavirales|f__Mitoviridae|g__Duamitovirus	k__Viruses|p__Lenarviricota|c__Howeltoviricetes|o__Cryppavirales|f__Mitoviridae|g__Duamitovirus	15.0943
GCA_009738755.1	k__Viruses|p__Preplasmiviricota|c__Tectiliviricetes|o__Rowavirales|f__Adenoviridae|g__Aviadenovirus	k__Viruses|p__Preplasmiviricota|c__Tectiliviricetes|o__Rowavirales|f__Adenoviridae|g__Aviadenovirus	15.0438
GCA_009738835.1	k__Viruses|p__Preplasmiviricota|c__Tectiliviricetes|o__Rowavirales|f__Adenoviridae|g__Aviadenovirus	k__Viruses|p__Preplasmiviricota|c__Tectiliviricetes|o__Rowavirales|f__Adenoviridae|g__Aviadenovirus	15.0232
GCA_000881755.1	k__Viruses|p__Negarnaviricota|c__Monjiviricetes|o__Mononegavirales|f__Rhabdoviridae|g__Alphanucleorhabdovirus	k__Viruses|p__Kitrinoviricota|c__Flasuviricetes|o__Amarillovirales|f__Flaviviridae|g__Flavivirus	14.8551
GCA_000863365.1	k__Viruses|p__Kitrinoviricota|c__Flasuviricetes|o__Amarillovirales|f__Flaviviridae|g__Flavivirus	k__Viruses|p__Pisuviricota|c__Pisoniviricetes|o__Nidovirales|f__Coronaviridae|g__Deltacoronavirus	14.8536
GCA_012271585.1	k__Viruses|p__Pisuviricota|c__Pisoniviricetes|o__Nidovirales|f__Roniviridae|g__Okavirus	k__Viruses|p__Pisuviricota|c__Pisoniviricetes|o__Nidovirales|f__Roniviridae|g__Okavirus	14.6758
GCA_002825985.1	k__Viruses|p__Cressdnaviricota|c__Repensiviricetes|o__Geplafuvirales|f__Genomoviridae|g__Gemygorvirus	k__Viruses|p__Cressdnaviricota|c__Repensiviricetes|o__Geplafuvirales|f__Genomoviridae|g__Gemygorvirus	14.5631
GCA_003849325.1	k__Viruses|p__Cressdnaviricota|c__Repensiviricetes|o__Geplafuvirales|f__Genomoviridae|g__Gemygorvirus	k__Viruses|p__Cressdnaviricota|c__Repensiviricetes|o__Geplafuvirales|f__Genomoviridae|g__Gemygorvirus	14.5631
GCA_009372355.1	k__Viruses|p__Preplasmiviricota|c__Tectiliviricetes|o__Rowavirales|f__Adenoviridae|g__Aviadenovirus	k__Viruses|p__Preplasmiviricota|c__Tectiliviricetes|o__Rowavirales|f__Adenoviridae|g__Aviadenovirus	14.4319
GCA_000836865.1	k__Viruses|p__Cossaviricota|c__Papovaviricetes|o__Zurhausenvirales|f__Papillomaviridae|g__Alphapapillomavirus	k__Viruses|p__Cossaviricota|c__Papovaviricetes|o__Zurhausenvirales|f__Papillomaviridae|g__Alphapapillomavirus	14.3921
GCA_002828445.1	k__Viruses|p__Pisuviricota|c__Stelpaviricetes|o__Patatavirales|f__Potyviridae|g__Potyvirus	k__Viruses|p__Pisuviricota|c__Stelpaviricetes|o__Patatavirales|f__Potyviridae|g__Potyvirus	14.3836
GCA_000862905.1	k__Viruses|p__Pisuviricota|c__Stelpaviricetes|o__Patatavirales|f__Potyviridae|g__Potyvirus	k__Viruses|p__Pisuviricota|c__Stelpaviricetes|o__Patatavirales|f__Potyviridae|g__Potyvirus	14.3508
GCA_003028965.1	k__Viruses|p__Cressdnaviricota|c__Repensiviricetes|o__Geplafuvirales|f__Geminiviridae|g__Mastrevirus	k__Viruses|p__Nucleocytoviricota|c__Pokkesviricetes|o__Chitovirales|f__Poxviridae|g__Capripoxvirus	14.2857
GCA_000862985.1	k__Viruses|p__Pisuviricota|c__Pisoniviricetes|o__Picornavirales|f__Picornaviridae|g__Cardiovirus	k__Viruses|p__Preplasmiviricota|c__Tectiliviricetes|o__Rowavirales|f__Adenoviridae|g__Atadenovirus	14.2857
GCA_000927675.1	k__Viruses|p__Pisuviricota|c__Pisoniviricetes|o__Picornavirales|f__Picornaviridae|g__Hunnivirus	k__Viruses|p__Pisuviricota|c__Stelpaviricetes|o__Patatavirales|f__Potyviridae|g__Potyvirus	14.245
GCA_002366005.1	k__Viruses|p__Negarnaviricota|c__Monjiviricetes|o__Mononegavirales|f__Bornaviridae|g__Orthobornavirus	k__Viruses|p__Kitrinoviricota|c__Flasuviricetes|o__Amarillovirales|f__Flaviviridae|g__Pestivirus	14.0741
GCA_001589995.1	k__Viruses|p__Negarnaviricota|c__Monjiviricetes|o__Mononegavirales|f__Bornaviridae|g__Orthobornavirus	k__Viruses|p__Negarnaviricota|c__Monjiviricetes|o__Mononegavirales|f__Bornaviridae|g__Orthobornavirus	13.8381
GCA_002828865.1	k__Viruses|p__Pisuviricota|c__Stelpaviricetes|o__Patatavirales|f__Potyviridae|g__Potyvirus	k__Viruses|p__Pisuviricota|c__Stelpaviricetes|o__Patatavirales|f__Potyviridae|g__Potyvirus	13.6259
GCA_027256925.1	k__Viruses|p__Kitrinoviricota|c__Flasuviricetes|o__Amarillovirales|f__Flaviviridae|g__Flavivirus	k__Viruses|p__Kitrinoviricota|c__Flasuviricetes|o__Amarillovirales|f__Flaviviridae|g__Flavivirus	13.5945
GCA_004130985.1	k__Viruses|p__Cressdnaviricota|c__Repensiviricetes|o__Geplafuvirales|f__Geminiviridae|g__Mastrevirus	k__Viruses|p__Nucleocytoviricota|c__Pokkesviricetes|o__Chitovirales|f__Poxviridae|g__Capripoxvirus	13.5593
GCA_004788335.1	k__Viruses|p__Cressdnaviricota|c__Repensiviricetes|o__Geplafuvirales|f__Geminiviridae|g__Mastrevirus	k__Viruses|p__Nucleocytoviricota|c__Pokkesviricetes|o__Chitovirales|f__Poxviridae|g__Capripoxvirus	13.5593
GCA_000861585.1	k__Viruses|p__Pisuviricota|c__Stelpaviricetes|o__Patatavirales|f__Potyviridae|g__Potyvirus	k__Viruses|p__Pisuviricota|c__Duplopiviricetes|o__Durnavirales|f__Fusariviridae|g__Betafusarivirus	13.3676
GCA_013490715.1	k__Viruses|p__Nucleocytoviricota|c__Megaviricetes|o__Pimascovirales|f__Iridoviridae|g__Megalocytivirus	k__Viruses|p__Negarnaviricota|c__Monjiviricetes|o__Mononegavirales|f__Filoviridae|g__Ebolavirus	13.2565
GCA_019333625.1	k__Viruses|p__Nucleocytoviricota|c__Megaviricetes|o__Pimascovirales|f__Iridoviridae|g__Megalocytivirus	k__Viruses|p__Negarnaviricota|c__Monjiviricetes|o__Mononegavirales|f__Filoviridae|g__Ebolavirus	13.2453
GCA_000863145.1	k__Viruses|p__Pisuviricota|c__Stelpaviricetes|o__Patatavirales|f__Potyviridae|g__Potyvirus	k__Viruses|p__Pisuviricota|c__Stelpaviricetes|o__Patatavirales|f__Potyviridae|g__Potyvirus	13.0024
GCA_000869605.1	k__Viruses|p__Kitrinoviricota|c__Flasuviricetes|o__Amarillovirales|f__Flaviviridae|g__Flavivirus	k__Viruses|p__Kitrinoviricota|c__Flasuviricetes|o__Amarillovirales|f__Flaviviridae|g__Flavivirus	12.967
GCA_002831425.1	k__Viruses|p__Negarnaviricota|c__Monjiviricetes|o__Mononegavirales|f__Rhabdoviridae|g__Alphanucleorhabdovirus	k__Viruses|p__Pisuviricota|c__Pisoniviricetes|o__Nidovirales|f__Coronaviridae|g__Deltacoronavirus	12.9091
GCA_002827905.1	k__Viruses|p__Cossaviricota|c__Papovaviricetes|o__Sepolyvirales|f__Polyomaviridae|g__Betapolyomavirus	k__Viruses|p__Cossaviricota|c__Papovaviricetes|o__Sepolyvirales|f__Polyomaviridae|g__Betapolyomavirus	12.8319
GCA_003100555.1	k__Viruses|p__Artverviricota|c__Revtraviricetes|o__Ortervirales|f__Retroviridae|g__Lentivirus	k__Viruses|p__Kitrinoviricota|c__Alsuviricetes|o__Martellivirales|f__Closteroviridae|g__Closterovirus	12.731
GCA_013414835.1	k__Viruses|p__Artverviricota|c__Revtraviricetes|o__Ortervirales|f__Caulimoviridae|g__Badnavirus	k__Viruses|p__Artverviricota|c__Revtraviricetes|o__Ortervirales|f__Caulimoviridae|g__Badnavirus	12.6935
GCA_003098515.1	k__Viruses|p__Artverviricota|c__Revtraviricetes|o__Ortervirales|f__Retroviridae|g__Lentivirus	k__Viruses|p__Duplornaviricota|c__Chrymotiviricetes|o__Ghabrivirales|f__Totiviridae|g__Trichomonasvirus	12.6915
GCA_002987615.1	k__Viruses|p__Pisuviricota|c__Stelpaviricetes|o__Patatavirales|f__Potyviridae|g__Potyvirus	k__Viruses|p__Pisuviricota|c__Pisoniviricetes|o__Picornavirales|f__Picornaviridae|g__Hunnivirus	12.6464
GCA_000852805.1	k__Viruses|p__Duplornaviricota|c__Chrymotiviricetes|o__Ghabrivirales|f__Totiviridae|g__Leishmaniavirus	k__Viruses|p__Nucleocytoviricota|c__Megaviricetes|o__Pimascovirales|f__Iridoviridae|g__Megalocytivirus	12.605
GCA_003029635.1	k__Viruses|p__Kitrinoviricota|c__Flasuviricetes|o__Amarillovirales|f__Flaviviridae|g__Pestivirus	k__Viruses|p__Kitrinoviricota|c__Flasuviricetes|o__Amarillovirales|f__Flaviviridae|g__Pestivirus	12.5654
GCA_009858895.3	k__Viruses|p__Pisuviricota|c__Pisoniviricetes|o__Nidovirales|f__Coronaviridae|g__Betacoronavirus	k__Viruses|p__Pisuviricota|c__Pisoniviricetes|o__Picornavirales|f__Picornaviridae|g__Potamipivirus	12.3338
GCA_002366045.1	k__Viruses|p__Negarnaviricota|c__Monjiviricetes|o__Mononegavirales|f__Bornaviridae|g__Orthobornavirus	k__Viruses|p__Negarnaviricota|c__Monjiviricetes|o__Mononegavirales|f__Bornaviridae|g__Orthobornavirus	12.25
GCA_003182635.1	k__Viruses|p__Cossaviricota|c__Papovaviricetes|o__Zurhausenvirales|f__Papillomaviridae|g__Pipapillomavirus	k__Viruses|p__Preplasmiviricota|c__Tectiliviricetes|o__Rowavirales|f__Adenoviridae|g__Aviadenovirus	12.2449
GCA_001714395.1	k__Viruses|p__Cossaviricota|c__Papovaviricetes|o__Zurhausenvirales|f__Papillomaviridae|g__Deltapapillomavirus	k__Viruses|p__Cossaviricota|c__Papovaviricetes|o__Zurhausenvirales|f__Papillomaviridae|g__Deltapapillomavirus	11.8863
GCA_000867125.1	k__Viruses|p__Pisuviricota|c__Pisoniviricetes|o__Picornavirales|f__Caliciviridae|g__Nebovirus	k__Viruses|p__Pisuviricota|c__Pisoniviricetes|o__Picornavirales|f__Caliciviridae|g__Nebovirus	11.746
GCA_000859085.1	k__Viruses|p__Artverviricota|c__Revtraviricetes|o__Ortervirales|f__Retroviridae|g__Gammaretrovirus	k__Viruses|p__Artverviricota|c__Revtraviricetes|o__Ortervirales|f__Retroviridae|g__Gammaretrovirus	11.7333
GCA_000864825.1	k__Viruses|p__Cossaviricota|c__Papovaviricetes|o__Zurhausenvirales|f__Papillomaviridae|g__Betapapillomavirus	k__Viruses|p__Cossaviricota|c__Papovaviricetes|o__Zurhausenvirales|f__Papillomaviridae|g__Betapapillomavirus	11.6477
GCA_000882915.1	k__Viruses|p__Kitrinoviricota|c__Flasuviricetes|o__Amarillovirales|f__Flaviviridae|g__Flavivirus	k__Viruses|p__Kitrinoviricota|c__Flasuviricetes|o__Amarillovirales|f__Flaviviridae|g__Flavivirus	11.5304
GCA_000855985.1	k__Viruses|p__Kitrinoviricota|c__Flasuviricetes|o__Amarillovirales|f__Flaviviridae|g__Pestivirus	k__Viruses|p__Kitrinoviricota|c__Flasuviricetes|o__Amarillovirales|f__Flaviviridae|g__Pestivirus	11.5183
GCA_000906355.1	k__Viruses|p__Kitrinoviricota|c__Flasuviricetes|o__Amarillovirales|f__Flaviviridae|g__Flavivirus	k__Viruses|p__Pisuviricota|c__Pisoniviricetes|o__Nidovirales|f__Coronaviridae|g__Deltacoronavirus	11.4
GCA_000894915.1	k__Viruses|p__Kitrinoviricota|c__Alsuviricetes|o__Martellivirales|f__Closteroviridae|g__Ampelovirus	k__Viruses|p__Kitrinoviricota|c__Alsuviricetes|o__Martellivirales|f__Closteroviridae|g__Ampelovirus	11.3752
GCA_008792765.1	k__Viruses|p__Peploviricota|c__Herviviricetes|o__Herpesvirales|f__Herpesviridae|g__Muromegalovirus	k__Viruses|p__Peploviricota|c__Herviviricetes|o__Herpesvirales|f__Herpesviridae|g__Muromegalovirus	11.3003
GCA_003034095.1	k__Viruses|p__Kitrinoviricota|c__Flasuviricetes|o__Amarillovirales|f__Flaviviridae|g__Pestivirus	k__Viruses|p__Negarnaviricota|c__Monjiviricetes|o__Mononegavirales|f__Bornaviridae|g__Orthobornavirus	11.2652
GCA_027929925.1	k__Viruses|p__Peploviricota|c__Herviviricetes|o__Herpesvirales|f__Herpesviridae|g__Muromegalovirus	k__Viruses|p__Peploviricota|c__Herviviricetes|o__Herpesvirales|f__Herpesviridae|g__Muromegalovirus	11.1655
GCA_008785925.1	k__Viruses|p__Pisuviricota|c__Pisoniviricetes|o__Picornavirales|f__Picornaviridae|g__Teschovirus	k__Viruses|p__Pisuviricota|c__Pisoniviricetes|o__Picornavirales|f__Picornaviridae|g__Teschovirus	11.1111
GCA_002366305.1	k__Viruses|p__Negarnaviricota|c__Monjiviricetes|o__Mononegavirales|f__Bornaviridae|g__Orthobornavirus	k__Viruses|p__Negarnaviricota|c__Monjiviricetes|o__Mononegavirales|f__Bornaviridae|g__Orthobornavirus	11.0831
GCA_000864885.1	k__Viruses|p__Pisuviricota|c__Pisoniviricetes|o__Nidovirales|f__Coronaviridae|g__Betacoronavirus	k__Viruses|p__Pisuviricota|c__Pisoniviricetes|o__Picornavirales|f__Picornaviridae|g__Cosavirus	10.9692
GCA_000864685.1	k__Viruses|p__Kitrinoviricota|c__Flasuviricetes|o__Amarillovirales|f__Flaviviridae|g__Pestivirus	k__Viruses|p__Negarnaviricota|c__Monjiviricetes|o__Mononegavirales|f__Bornaviridae|g__Orthobornavirus	10.8808
GCA_000855905.1	k__Viruses|p__Pisuviricota|c__Pisoniviricetes|o__Sobelivirales|f__Solemoviridae|g__Polerovirus	k__Viruses|p__Peploviricota|c__Herviviricetes|o__Herpesvirales|f__Herpesviridae|g__Simplexvirus	10.8333
GCA_000913695.1	k__Viruses|p__Cossaviricota|c__Papovaviricetes|o__Zurhausenvirales|f__Papillomaviridae|g__Pipapillomavirus	k__Viruses|p__Cossaviricota|c__Papovaviricetes|o__Zurhausenvirales|f__Papillomaviridae|g__Pipapillomavirus	10.7872
GCA_002815375.1	k__Viruses|p__Negarnaviricota|c__Monjiviricetes|o__Mononegavirales|f__Pneumoviridae|g__Metapneumovirus	k__Viruses|p__Negarnaviricota|c__Monjiviricetes|o__Mononegavirales|f__Pneumoviridae|g__Metapneumovirus	10.7812
GCA_000929815.1	k__Viruses|p__Cressdnaviricota|c__Repensiviricetes|o__Geplafuvirales|f__Genomoviridae|g__Gemycircularvirus	k__Viruses|p__Cressdnaviricota|c__Repensiviricetes|o__Geplafuvirales|f__Genomoviridae|g__Gemycircularvirus	10.7527
GCA_000929035.1	k__Viruses|p__Preplasmiviricota|c__Tectiliviricetes|o__Rowavirales|f__Adenoviridae|g__Atadenovirus	k__Viruses|p__Pisuviricota|c__Pisoniviricetes|o__Picornavirales|f__Picornaviridae|g__Cardiovirus	10.6368
GCA_002819945.1	k__Viruses|p__Cressdnaviricota|c__Arfiviricetes|o__Cirlivirales|f__Circoviridae|g__Cyclovirus	k__Viruses|p__Cressdnaviricota|c__Arfiviricetes|o__Cirlivirales|f__Circoviridae|g__Cyclovirus	10.5882
GCA_000856725.1	k__Viruses|p__Pisuviricota|c__Pisoniviricetes|o__Sobelivirales|f__Solemoviridae|g__Polerovirus	k__Viruses|p__Pisuviricota|c__Pisoniviricetes|o__Sobelivirales|f__Solemoviridae|g__Polerovirus	10.5058
GCA_003029305.1	k__Viruses|p__Pisuviricota|c__Pisoniviricetes|o__Sobelivirales|f__Solemoviridae|g__Polerovirus	k__Viruses|p__Cossaviricota|c__Papovaviricetes|o__Zurhausenvirales|f__Papillomaviridae|g__Dyonupapillomavirus	10.4478
GCA_001430055.1	k__Viruses|p__Negarnaviricota|c__Monjiviricetes|o__Mononegavirales|f__Bornaviridae|g__Orthobornavirus	k__Viruses|p__Negarnaviricota|c__Monjiviricetes|o__Mononegavirales|f__Bornaviridae|g__Orthobornavirus	10.1266
GCA_002834085.1	k__Viruses|p__Negarnaviricota|c__Monjiviricetes|o__Mononegavirales|f__Paramyxoviridae|g__Orthoavulavirus	k__Viruses|p__Negarnaviricota|c__Monjiviricetes|o__Mononegavirales|f__Paramyxoviridae|g__Orthoavulavirus	10.104
GCA_021461725.1	k__Viruses|p__Pisuviricota|c__Pisoniviricetes|o__Sobelivirales|f__Solemoviridae|g__Polerovirus	k__Viruses|p__Peploviricota|c__Herviviricetes|o__Herpesvirales|f__Herpesviridae|g__Simplexvirus	10
GCA_000837065.1	k__Viruses|p__Cossaviricota|c__Papovaviricetes|o__Sepolyvirales|f__Polyomaviridae|g__Betapolyomavirus	k__Viruses|p__Cossaviricota|c__Papovaviricetes|o__Zurhausenvirales|f__Papillomaviridae|g__Alphapapillomavirus	9.9526
GCA_001310135.2	k__Viruses|p__Kitrinoviricota|c__Flasuviricetes|o__Amarillovirales|f__Flaviviridae|g__Pegivirus	k__Viruses|p__Kitrinoviricota|c__Alsuviricetes|o__Martellivirales|f__Togaviridae|g__Alphavirus	9.9307
GCA_001654125.1	k__Viruses|p__Pisuviricota|c__Pisoniviricetes|o__Sobelivirales|f__Solemoviridae|g__Polerovirus	k__Viruses|p__Cossaviricota|c__Papovaviricetes|o__Zurhausenvirales|f__Papillomaviridae|g__Dyonupapillomavirus	9.9237
GCA_003033335.1	k__Viruses|p__Cossaviricota|c__Quintoviricetes|o__Piccovirales|f__Parvoviridae|g__Tetraparvovirus	k__Viruses|p__Peploviricota|c__Herviviricetes|o__Herpesvirales|f__Herpesviridae|g__Percavirus	9.9138
GCA_002821385.1	k__Viruses|p__Kitrinoviricota|c__Flasuviricetes|o__Amarillovirales|f__Flaviviridae|g__Pegivirus	k__Viruses|p__Pisuviricota|c__Pisoniviricetes|o__Picornavirales|f__Picornaviridae|g__Enterovirus	9.9057
GCA_003849305.1	k__Viruses|p__Cressdnaviricota|c__Repensiviricetes|o__Geplafuvirales|f__Genomoviridae|g__Gemycircularvirus	k__Viruses|p__Cressdnaviricota|c__Repensiviricetes|o__Geplafuvirales|f__Genomoviridae|g__Gemycircularvirus	9.6491
GCA_002219945.1	k__Viruses|p__Cossaviricota|c__Papovaviricetes|o__Zurhausenvirales|f__Papillomaviridae|g__Dyonupapillomavirus	k__Viruses|p__Peploviricota|c__Herviviricetes|o__Herpesvirales|f__Herpesviridae|g__Simplexvirus	9.6059
GCA_002820785.1	k__Viruses|p__Kitrinoviricota|c__Flasuviricetes|o__Amarillovirales|f__Flaviviridae|g__Hepacivirus	k__Viruses|p__Kitrinoviricota|c__Flasuviricetes|o__Amarillovirales|f__Flaviviridae|g__Hepacivirus	9.5794
GCA_000865625.1	k__Viruses|p__Negarnaviricota|c__Monjiviricetes|o__Mononegavirales|f__Pneumoviridae|g__Metapneumovirus	k__Viruses|p__Negarnaviricota|c__Monjiviricetes|o__Mononegavirales|f__Pneumoviridae|g__Metapneumovirus	9.4488
GCA_001430475.1	k__Viruses|p__Cossaviricota|c__Quintoviricetes|o__Piccovirales|f__Parvoviridae|g__Tetraparvovirus	k__Viruses|p__Peploviricota|c__Herviviricetes|o__Herpesvirales|f__Herpesviridae|g__Percavirus	9.4421
GCA_013087405.1	k__Viruses|p__Pisuviricota|c__Pisoniviricetes|o__Picornavirales|f__Picornaviridae|g__Potamipivirus	k__Viruses|p__Pisuviricota|c__Pisoniviricetes|o__Nidovirales|f__Coronaviridae|g__Betacoronavirus	9.4388
GCA_002825785.1	k__Viruses|p__Cressdnaviricota|c__Repensiviricetes|o__Geplafuvirales|f__Genomoviridae|g__Gemycircularvirus	k__Viruses|p__Cressdnaviricota|c__Repensiviricetes|o__Geplafuvirales|f__Genomoviridae|g__Gemycircularvirus	9.322
GCA_000862405.1	k__Viruses|p__Kitrinoviricota|c__Flasuviricetes|o__Amarillovirales|f__Flaviviridae|g__Hepacivirus	k__Viruses|p__Kitrinoviricota|c__Flasuviricetes|o__Amarillovirales|f__Flaviviridae|g__Hepacivirus	9.2342
GCA_000863985.1	k__Viruses|p__Cossaviricota|c__Papovaviricetes|o__Zurhausenvirales|f__Papillomaviridae|g__Deltapapillomavirus	k__Viruses|p__Pisuviricota|c__Pisoniviricetes|o__Picornavirales|f__Picornaviridae|g__Aquamavirus	9.1384
GCA_000864665.1	k__Viruses|p__Cossaviricota|c__Papovaviricetes|o__Zurhausenvirales|f__Papillomaviridae|g__Deltapapillomavirus	k__Viruses|p__Pisuviricota|c__Pisoniviricetes|o__Picornavirales|f__Picornaviridae|g__Aquamavirus	8.9474
GCA_000837625.1	k__Viruses|p__Cossaviricota|c__Quintoviricetes|o__Piccovirales|f__Parvoviridae|g__Bocaparvovirus	k__Viruses|p__Cossaviricota|c__Quintoviricetes|o__Piccovirales|f__Parvoviridae|g__Hepandensovirus	8.8652
GCA_003178515.1	k__Viruses|p__Cossaviricota|c__Papovaviricetes|o__Zurhausenvirales|f__Papillomaviridae|g__Betapapillomavirus	k__Viruses|p__Cressdnaviricota|c__Repensiviricetes|o__Geplafuvirales|f__Geminiviridae|g__Grablovirus	8.8496
GCA_002826465.1	k__Viruses|p__Kitrinoviricota|c__Alsuviricetes|o__Hepelivirales|f__Hepeviridae|g__Rocahepevirus	k__Viruses|p__Kitrinoviricota|c__Alsuviricetes|o__Hepelivirales|f__Hepeviridae|g__Rocahepevirus	8.805
GCA_008297635.1	k__Viruses|p__Preplasmiviricota|c__Tectiliviricetes|o__Rowavirales|f__Adenoviridae|g__Atadenovirus	k__Viruses|p__Preplasmiviricota|c__Tectiliviricetes|o__Rowavirales|f__Adenoviridae|g__Atadenovirus	8.7262
GCA_001271095.1	k__Viruses|p__Duplornaviricota|c__Chrymotiviricetes|o__Ghabrivirales|f__Totiviridae|g__Trichomonasvirus	k__Viruses|p__Duplornaviricota|c__Chrymotiviricetes|o__Ghabrivirales|f__Totiviridae|g__Trichomonasvirus	8.7179
GCA_003179535.1	k__Viruses|p__Cossaviricota|c__Papovaviricetes|o__Zurhausenvirales|f__Papillomaviridae|g__Dyopsipapillomavirus	k__Viruses|p__Cossaviricota|c__Papovaviricetes|o__Zurhausenvirales|f__Papillomaviridae|g__Dyopsipapillomavirus	8.6705
GCA_000921975.1	k__Viruses|p__Kitrinoviricota|c__Flasuviricetes|o__Amarillovirales|f__Flaviviridae|g__Pegivirus	k__Viruses|p__Kitrinoviricota|c__Flasuviricetes|o__Amarillovirales|f__Flaviviridae|g__Pegivirus	8.6124
GCA_000925415.1	k__Viruses|p__Negarnaviricota|c__Monjiviricetes|o__Mononegavirales|f__Rhabdoviridae|g__Sprivivirus	k__Viruses|p__Negarnaviricota|c__Monjiviricetes|o__Mononegavirales|f__Rhabdoviridae|g__Sprivivirus	8.5271
GCA_023119755.1	k__Viruses|p__Lenarviricota|c__Howeltoviricetes|o__Cryppavirales|f__Mitoviridae|g__Unuamitovirus	k__Viruses|p__Lenarviricota|c__Howeltoviricetes|o__Cryppavirales|f__Mitoviridae|g__Unuamitovirus	8
GCA_003033295.1	k__Viruses|p__Cossaviricota|c__Quintoviricetes|o__Piccovirales|f__Parvoviridae|g__Bocaparvovirus	k__Viruses|p__Cossaviricota|c__Quintoviricetes|o__Piccovirales|f__Parvoviridae|g__Hepandensovirus	7.7739
GCA_000894875.2	k__Viruses|p__Pisuviricota|c__Pisoniviricetes|o__Sobelivirales|f__Solemoviridae|g__Polerovirus	k__Viruses|p__Cossaviricota|c__Papovaviricetes|o__Zurhausenvirales|f__Papillomaviridae|g__Dyonupapillomavirus	7.7236
GCA_001646055.1	k__Viruses|p__Cressdnaviricota|c__Repensiviricetes|o__Geplafuvirales|f__Genomoviridae|g__Gemykibivirus	k__Viruses|p__Cressdnaviricota|c__Repensiviricetes|o__Geplafuvirales|f__Genomoviridae|g__Gemycircularvirus	7.6923
GCA_014883675.1	k__Viruses|p__Pisuviricota|c__Pisoniviricetes|o__Picornavirales|f__Picornaviridae|g__Aquamavirus	k__Viruses|p__Cossaviricota|c__Papovaviricetes|o__Zurhausenvirales|f__Papillomaviridae|g__Deltapapillomavirus	7.6923
GCA_003177995.1	k__Viruses|p__Cossaviricota|c__Papovaviricetes|o__Zurhausenvirales|f__Papillomaviridae|g__Epsilonpapillomavirus	k__Viruses|p__Cossaviricota|c__Papovaviricetes|o__Zurhausenvirales|f__Papillomaviridae|g__Epsilonpapillomavirus	7.6294
GCA_003177635.1	k__Viruses|p__Cossaviricota|c__Papovaviricetes|o__Zurhausenvirales|f__Papillomaviridae|g__Deltapapillomavirus	k__Viruses|p__Cossaviricota|c__Papovaviricetes|o__Zurhausenvirales|f__Papillomaviridae|g__Deltapapillomavirus	7.5567
GCA_013087475.1	k__Viruses|p__Cossaviricota|c__Quintoviricetes|o__Piccovirales|f__Parvoviridae|g__Bocaparvovirus	k__Viruses|p__Cossaviricota|c__Quintoviricetes|o__Piccovirales|f__Parvoviridae|g__Hepandensovirus	7.377
GCA_004132005.1	k__Viruses|p__Kitrinoviricota|c__Alsuviricetes|o__Tymovirales|f__Betaflexiviridae|g__Vitivirus	k__Viruses|p__Pisuviricota|c__Duplopiviricetes|o__Durnavirales|f__Fusariviridae|g__Alphafusarivirus	7.2948
GCA_003178055.1	k__Viruses|p__Cossaviricota|c__Papovaviricetes|o__Zurhausenvirales|f__Papillomaviridae|g__Betapapillomavirus	k__Viruses|p__Cossaviricota|c__Papovaviricetes|o__Zurhausenvirales|f__Papillomaviridae|g__Betapapillomavirus	7.1642
GCA_003033225.1	k__Viruses|p__Cossaviricota|c__Quintoviricetes|o__Piccovirales|f__Parvoviridae|g__Bocaparvovirus	k__Viruses|p__Negarnaviricota|c__Monjiviricetes|o__Mononegavirales|f__Paramyxoviridae|g__Pararubulavirus	6.8182
GCA_000863685.1	k__Viruses|p__Cossaviricota|c__Papovaviricetes|o__Zurhausenvirales|f__Papillomaviridae|g__Betapapillomavirus	k__Viruses|p__Cossaviricota|c__Papovaviricetes|o__Zurhausenvirales|f__Papillomaviridae|g__Betapapillomavirus	6.7901
GCA_001430135.1	k__Viruses|p__Kitrinoviricota|c__Alsuviricetes|o__Tymovirales|f__Betaflexiviridae|g__Carlavirus	k__Viruses|p__Kitrinoviricota|c__Alsuviricetes|o__Tymovirales|f__Betaflexiviridae|g__Carlavirus	6.7164
GCA_000871165.1	k__Viruses|p__Kitrinoviricota|c__Flasuviricetes|o__Amarillovirales|f__Flaviviridae|g__Hepacivirus	k__Viruses|p__Kitrinoviricota|c__Flasuviricetes|o__Amarillovirales|f__Flaviviridae|g__Hepacivirus	6.7114
GCA_900197215.1	k__Viruses|p__Pisuviricota|c__Stelpaviricetes|o__Stellavirales|f__Astroviridae|g__Mamastrovirus	k__Viruses|p__Artverviricota|c__Revtraviricetes|o__Blubervirales|f__Hepadnaviridae|g__Orthohepadnavirus	6.6667
GCA_000920615.1	k__Viruses|p__Kitrinoviricota|c__Alsuviricetes|o__Martellivirales|f__Endornaviridae|g__Betaendornavirus	k__Viruses|p__Kitrinoviricota|c__Alsuviricetes|o__Martellivirales|f__Endornaviridae|g__Betaendornavirus	6.5306
GCA_002219585.1	k__Viruses|p__Cossaviricota|c__Papovaviricetes|o__Zurhausenvirales|f__Papillomaviridae|g__Omegapapillomavirus	k__Viruses|p__Cossaviricota|c__Papovaviricetes|o__Zurhausenvirales|f__Papillomaviridae|g__Omegapapillomavirus	6.4972
GCA_000863725.1	k__Viruses|p__Cossaviricota|c__Quintoviricetes|o__Piccovirales|f__Parvoviridae|g__Bocaparvovirus	k__Viruses|p__Negarnaviricota|c__Monjiviricetes|o__Mononegavirales|f__Paramyxoviridae|g__Pararubulavirus	6.4777
GCA_002219805.1	k__Viruses|p__Cossaviricota|c__Quintoviricetes|o__Piccovirales|f__Parvoviridae|g__Bocaparvovirus	k__Viruses|p__Cossaviricota|c__Quintoviricetes|o__Piccovirales|f__Parvoviridae|g__Hepandensovirus	6.4378
GCA_023122835.1	k__Viruses|p__Negarnaviricota|c__Monjiviricetes|o__Mononegavirales|f__Paramyxoviridae|g__Jeilongvirus	k__Viruses|p__Cressdnaviricota|c__Arfiviricetes|o__Recrevirales|f__Redondoviridae|g__Torbevirus	6.4277
GCA_003849545.1	k__Viruses|p__Cressdnaviricota|c__Repensiviricetes|o__Geplafuvirales|f__Genomoviridae|g__Gemycircularvirus	k__Viruses|p__Cressdnaviricota|c__Repensiviricetes|o__Geplafuvirales|f__Genomoviridae|g__Gemycircularvirus	6.25
GCA_000837325.1	k__Viruses|p__Cressdnaviricota|c__Arfiviricetes|o__Cirlivirales|f__Circoviridae|g__Circovirus	k__Viruses|p__Pisuviricota|c__Pisoniviricetes|o__Picornavirales|f__Picornaviridae|g__Rosavirus	6.25
GCA_000918015.1	k__Viruses|p__Cressdnaviricota|c__Arfiviricetes|o__Cirlivirales|f__Circoviridae|g__Circovirus	k__Viruses|p__Cressdnaviricota|c__Arfiviricetes|o__Cirlivirales|f__Circoviridae|g__Circovirus	6.0976
GCA_000892175.1	k__Viruses|p__Cossaviricota|c__Papovaviricetes|o__Zurhausenvirales|f__Papillomaviridae|g__Betapapillomavirus	k__Viruses|p__Cossaviricota|c__Papovaviricetes|o__Zurhausenvirales|f__Papillomaviridae|g__Betapapillomavirus	6.0367
GCA_004036235.1	k__Viruses|p__Cressdnaviricota|c__Arfiviricetes|o__Cirlivirales|f__Circoviridae|g__Circovirus	k__Viruses|p__Pisuviricota|c__Pisoniviricetes|o__Picornavirales|f__Picornaviridae|g__Rosavirus	6.0241
GCA_004046075.1	k__Viruses|p__Cressdnaviricota|c__Arfiviricetes|o__Cirlivirales|f__Circoviridae|g__Circovirus	k__Viruses|p__Cressdnaviricota|c__Arfiviricetes|o__Cirlivirales|f__Circoviridae|g__Circovirus	6.0241
GCA_001433585.1	k__Viruses|p__Negarnaviricota|c__Monjiviricetes|o__Mononegavirales|f__Paramyxoviridae|g__Metaavulavirus	k__Viruses|p__Negarnaviricota|c__Monjiviricetes|o__Mononegavirales|f__Paramyxoviridae|g__Metaavulavirus	5.7522
GCA_001292915.1	k__Viruses|p__Cressdnaviricota|c__Repensiviricetes|o__Geplafuvirales|f__Genomoviridae|g__Gemycircularvirus	k__Viruses|p__Cressdnaviricota|c__Repensiviricetes|o__Geplafuvirales|f__Genomoviridae|g__Gemykibivirus	5.7143
GCA_003849365.1	k__Viruses|p__Cressdnaviricota|c__Repensiviricetes|o__Geplafuvirales|f__Genomoviridae|g__Gemycircularvirus	k__Viruses|p__Cressdnaviricota|c__Repensiviricetes|o__Geplafuvirales|f__Genomoviridae|g__Gemykibivirus	5.7143
GCA_000861845.1	k__Viruses|p__Kitrinoviricota|c__Flasuviricetes|o__Amarillovirales|f__Flaviviridae|g__Hepacivirus	k__Viruses|p__Cossaviricota|c__Papovaviricetes|o__Zurhausenvirales|f__Papillomaviridae|g__Alphapapillomavirus	5.3991
GCA_000919575.1	k__Viruses|p__Pisuviricota|c__Pisoniviricetes|o__Picornavirales|f__Picornaviridae|g__Sicinivirus	k__Viruses|p__Pisuviricota|c__Pisoniviricetes|o__Picornavirales|f__Picornaviridae|g__Sicinivirus	5.3846
GCA_002817065.1	k__Viruses|p__Pisuviricota|c__Pisoniviricetes|o__Picornavirales|f__Picornaviridae|g__Kobuvirus	k__Viruses|p__Pisuviricota|c__Pisoniviricetes|o__Picornavirales|f__Picornaviridae|g__Kobuvirus	5.3521
GCA_002989675.1	k__Viruses|p__Negarnaviricota|c__Monjiviricetes|o__Mononegavirales|f__Paramyxoviridae|g__Metaavulavirus	k__Viruses|p__Negarnaviricota|c__Monjiviricetes|o__Mononegavirales|f__Paramyxoviridae|g__Metaavulavirus	5.3391
GCA_002825725.1	k__Viruses|p__Cressdnaviricota|c__Repensiviricetes|o__Geplafuvirales|f__Genomoviridae|g__Gemycircularvirus	k__Viruses|p__Cressdnaviricota|c__Repensiviricetes|o__Geplafuvirales|f__Genomoviridae|g__Gemycircularvirus	5.3191
GCA_001431975.1	k__Viruses|p__Negarnaviricota|c__Monjiviricetes|o__Mononegavirales|f__Paramyxoviridae|g__Pararubulavirus	k__Viruses|p__Cossaviricota|c__Quintoviricetes|o__Piccovirales|f__Parvoviridae|g__Bocaparvovirus	5.3097
GCA_000973335.1	k__Viruses|p__Cressdnaviricota|c__Repensiviricetes|o__Geplafuvirales|f__Genomoviridae|g__Gemykibivirus	k__Viruses|p__Cressdnaviricota|c__Repensiviricetes|o__Geplafuvirales|f__Genomoviridae|g__Gemykibivirus	5.2632
GCA_000868125.1	k__Viruses|p__Cressdnaviricota|c__Arfiviricetes|o__Cirlivirales|f__Circoviridae|g__Circovirus	k__Viruses|p__Cressdnaviricota|c__Arfiviricetes|o__Cirlivirales|f__Circoviridae|g__Circovirus	5.2632
GCA_004788175.1	k__Viruses|p__Artverviricota|c__Revtraviricetes|o__Ortervirales|f__Caulimoviridae|g__Badnavirus	k__Viruses|p__Kitrinoviricota|c__Alsuviricetes|o__Tymovirales|f__Betaflexiviridae|g__Vitivirus	5.2632
GCA_003849045.1	k__Viruses|p__Cressdnaviricota|c__Repensiviricetes|o__Geplafuvirales|f__Genomoviridae|g__Gemycircularvirus	k__Viruses|p__Cressdnaviricota|c__Arfiviricetes|o__Cirlivirales|f__Circoviridae|g__Cyclovirus	5.2083
GCA_000919515.1	k__Viruses|p__Cressdnaviricota|c__Repensiviricetes|o__Geplafuvirales|f__Genomoviridae|g__Gemycircularvirus	k__Viruses|p__Cressdnaviricota|c__Arfiviricetes|o__Cirlivirales|f__Circoviridae|g__Cyclovirus	5.1546
GCA_003177815.1	k__Viruses|p__Cossaviricota|c__Papovaviricetes|o__Zurhausenvirales|f__Papillomaviridae|g__Lambdapapillomavirus	k__Viruses|p__Pisuviricota|c__Pisoniviricetes|o__Nidovirales|f__Coronaviridae|g__Gammacoronavirus	5.1414
GCA_002830845.1	k__Viruses|p__Kitrinoviricota|c__Magsaviricetes|o__Nodamuvirales|f__Sinhaliviridae|g__Sinaivirus	k__Viruses|p__Kitrinoviricota|c__Magsaviricetes|o__Nodamuvirales|f__Sinhaliviridae|g__Sinaivirus	5.0781
GCA_008777065.1	k__Viruses|p__Pisuviricota|c__Pisoniviricetes|o__Picornavirales|f__Picornaviridae|g__Kobuvirus	k__Viruses|p__Cossaviricota|c__Papovaviricetes|o__Zurhausenvirales|f__Papillomaviridae|g__Dyozetapapillomavirus	5.0139
GCA_000845485.1	k__Viruses|p__Cossaviricota|c__Papovaviricetes|o__Zurhausenvirales|f__Papillomaviridae|g__Lambdapapillomavirus	k__Viruses|p__Pisuviricota|c__Pisoniviricetes|o__Nidovirales|f__Coronaviridae|g__Gammacoronavirus	5
GCA_004130515.1	k__Viruses|p__Cressdnaviricota|c__Repensiviricetes|o__Geplafuvirales|f__Geminiviridae|g__Mastrevirus	k__Viruses|p__Nucleocytoviricota|c__Megaviricetes|o__Pimascovirales|f__Iridoviridae|g__Lymphocystivirus	4.9587
GCA_004788215.1	k__Viruses|p__Cressdnaviricota|c__Repensiviricetes|o__Geplafuvirales|f__Geminiviridae|g__Mastrevirus	k__Viruses|p__Nucleocytoviricota|c__Megaviricetes|o__Pimascovirales|f__Iridoviridae|g__Lymphocystivirus	4.9587
GCA_013090055.1	k__Viruses|p__Pisuviricota|c__Pisoniviricetes|o__Picornavirales|f__Picornaviridae|g__Bopivirus	k__Viruses|p__Pisuviricota|c__Pisoniviricetes|o__Picornavirales|f__Picornaviridae|g__Bopivirus	4.893
GCA_002815315.1	k__Viruses|p__Negarnaviricota|c__Monjiviricetes|o__Mononegavirales|f__Paramyxoviridae|g__Pararubulavirus	k__Viruses|p__Cossaviricota|c__Quintoviricetes|o__Piccovirales|f__Parvoviridae|g__Bocaparvovirus	4.8529
GCA_004788195.1	k__Viruses|p__Artverviricota|c__Revtraviricetes|o__Ortervirales|f__Caulimoviridae|g__Badnavirus	k__Viruses|p__Pisuviricota|c__Duplopiviricetes|o__Durnavirales|f__Fusariviridae|g__Alphafusarivirus	4.8295
GCA_004134245.1	k__Viruses|p__Kitrinoviricota|c__Alsuviricetes|o__Martellivirales|f__Closteroviridae|g__Closterovirus	k__Viruses|p__Kitrinoviricota|c__Alsuviricetes|o__Martellivirales|f__Closteroviridae|g__Closterovirus	4.824
GCA_000926635.1	k__Viruses|p__Negarnaviricota|c__Monjiviricetes|o__Mononegavirales|f__Rhabdoviridae|g__Vesiculovirus	k__Viruses|p__Negarnaviricota|c__Monjiviricetes|o__Mononegavirales|f__Rhabdoviridae|g__Vesiculovirus	4.8077
GCA_002816015.1	k__Viruses|p__Negarnaviricota|c__Monjiviricetes|o__Mononegavirales|f__Rhabdoviridae|g__Vesiculovirus	k__Viruses|p__Negarnaviricota|c__Monjiviricetes|o__Mononegavirales|f__Rhabdoviridae|g__Vesiculovirus	4.8077
GCA_004031415.1	k__Viruses|p__Cressdnaviricota|c__Arfiviricetes|o__Cirlivirales|f__Circoviridae|g__Circovirus	k__Viruses|p__Pisuviricota|c__Pisoniviricetes|o__Picornavirales|f__Picornaviridae|g__Rosavirus	4.7619
GCA_000869325.1	k__Viruses|p__Cossaviricota|c__Papovaviricetes|o__Zurhausenvirales|f__Papillomaviridae|g__Chipapillomavirus	k__Viruses|p__Pisuviricota|c__Pisoniviricetes|o__Picornavirales|f__Picornaviridae|g__Mischivirus	4.7244
GCA_000843885.1	k__Viruses|p__Cressdnaviricota|c__Arfiviricetes|o__Cirlivirales|f__Circoviridae|g__Circovirus	k__Viruses|p__Pisuviricota|c__Pisoniviricetes|o__Picornavirales|f__Picornaviridae|g__Rosavirus	4.7059
GCA_003033035.1	k__Viruses|p__Artverviricota|c__Revtraviricetes|o__Blubervirales|f__Hepadnaviridae|g__Orthohepadnavirus	k__Viruses|p__Artverviricota|c__Revtraviricetes|o__Blubervirales|f__Hepadnaviridae|g__Orthohepadnavirus	4.6667
GCA_002819345.1	k__Viruses|p__Artverviricota|c__Revtraviricetes|o__Ortervirales|f__Caulimoviridae|g__Badnavirus	k__Viruses|p__Kitrinoviricota|c__Alsuviricetes|o__Tymovirales|f__Betaflexiviridae|g__Vitivirus	4.5531
GCA_000861885.1	k__Viruses|p__Pisuviricota|c__Pisoniviricetes|o__Picornavirales|f__Picornaviridae|g__Kobuvirus	k__Viruses|p__Pisuviricota|c__Pisoniviricetes|o__Picornavirales|f__Picornaviridae|g__Kobuvirus	4.507
GCA_003178195.1	k__Viruses|p__Cossaviricota|c__Papovaviricetes|o__Zurhausenvirales|f__Papillomaviridae|g__Upsilonpapillomavirus	k__Viruses|p__Cossaviricota|c__Papovaviricetes|o__Zurhausenvirales|f__Papillomaviridae|g__Upsilonpapillomavirus	4.4568
GCA_023147645.1	k__Viruses|p__Negarnaviricota|c__Monjiviricetes|o__Mononegavirales|f__Rhabdoviridae|g__Perhabdovirus	k__Viruses|p__Negarnaviricota|c__Monjiviricetes|o__Mononegavirales|f__Rhabdoviridae|g__Perhabdovirus	4.4362
GCA_003179115.1	k__Viruses|p__Cossaviricota|c__Papovaviricetes|o__Zurhausenvirales|f__Papillomaviridae|g__Dyoomikronpapillomavirus	k__Viruses|p__Cossaviricota|c__Papovaviricetes|o__Zurhausenvirales|f__Papillomaviridae|g__Dyoomikronpapillomavirus	4.3077
GCA_003177415.1	k__Viruses|p__Cossaviricota|c__Papovaviricetes|o__Zurhausenvirales|f__Papillomaviridae|g__Xipapillomavirus	k__Viruses|p__Cossaviricota|c__Papovaviricetes|o__Zurhausenvirales|f__Papillomaviridae|g__Xipapillomavirus	4.298
GCA_000861825.2	k__Viruses|p__Artverviricota|c__Revtraviricetes|o__Blubervirales|f__Hepadnaviridae|g__Orthohepadnavirus	k__Viruses|p__Pisuviricota|c__Stelpaviricetes|o__Stellavirales|f__Astroviridae|g__Mamastrovirus	4.2857
GCA_000928295.1	k__Viruses|p__Cressdnaviricota|c__Repensiviricetes|o__Geplafuvirales|f__Genomoviridae|g__Gemykibivirus	k__Viruses|p__Cressdnaviricota|c__Repensiviricetes|o__Geplafuvirales|f__Genomoviridae|g__Gemycircularvirus	4.2553
GCA_004134225.1	k__Viruses|p__Kitrinoviricota|c__Alsuviricetes|o__Martellivirales|f__Closteroviridae|g__Closterovirus	k__Viruses|p__Artverviricota|c__Revtraviricetes|o__Ortervirales|f__Retroviridae|g__Lentivirus	4.2272
GCA_000894895.1	k__Viruses|p__Cossaviricota|c__Papovaviricetes|o__Zurhausenvirales|f__Papillomaviridae|g__Chipapillomavirus	k__Viruses|p__Pisuviricota|c__Pisoniviricetes|o__Picornavirales|f__Picornaviridae|g__Mischivirus	4.1667
GCA_004788375.1	k__Viruses|p__Cressdnaviricota|c__Repensiviricetes|o__Geplafuvirales|f__Geminiviridae|g__Grablovirus	k__Viruses|p__Cressdnaviricota|c__Repensiviricetes|o__Geplafuvirales|f__Geminiviridae|g__Grablovirus	4.1379
GCA_002824405.1	k__Viruses|p__Cressdnaviricota|c__Repensiviricetes|o__Geplafuvirales|f__Geminiviridae|g__Begomovirus	k__Viruses|p__Cressdnaviricota|c__Repensiviricetes|o__Geplafuvirales|f__Geminiviridae|g__Begomovirus	4.1322
GCA_000838425.1	k__Viruses|p__Cressdnaviricota|c__Repensiviricetes|o__Geplafuvirales|f__Geminiviridae|g__Begomovirus	k__Viruses|p__Cressdnaviricota|c__Repensiviricetes|o__Geplafuvirales|f__Geminiviridae|g__Begomovirus	4.065
GCA_001501455.1	k__Viruses|p__Pisuviricota|c__Pisoniviricetes|o__Nidovirales|f__Arteriviridae|g__Betaarterivirus	k__Viruses|p__Negarnaviricota|c__Monjiviricetes|o__Mononegavirales|f__Paramyxoviridae|g__Orthoavulavirus	3.9835
GCA_002270745.1	k__Viruses|p__Cressdnaviricota|c__Repensiviricetes|o__Geplafuvirales|f__Geminiviridae|g__Grablovirus	k__Viruses|p__Cossaviricota|c__Papovaviricetes|o__Zurhausenvirales|f__Papillomaviridae|g__Betapapillomavirus	3.9735
GCA_000906795.1	k__Viruses|p__Cossaviricota|c__Papovaviricetes|o__Zurhausenvirales|f__Papillomaviridae|g__Dyorhopapillomavirus	k__Viruses|p__Cossaviricota|c__Papovaviricetes|o__Zurhausenvirales|f__Papillomaviridae|g__Dyorhopapillomavirus	3.9106
GCA_008797355.1	k__Viruses|p__Pisuviricota|c__Pisoniviricetes|o__Picornavirales|f__Picornaviridae|g__Sapelovirus	k__Viruses|p__Negarnaviricota|c__Monjiviricetes|o__Mononegavirales|f__Paramyxoviridae|g__Henipavirus	3.9106
GCA_000897055.1	k__Viruses|p__Cossaviricota|c__Papovaviricetes|o__Zurhausenvirales|f__Papillomaviridae|g__Dyoiotapapillomavirus	k__Viruses|p__Cossaviricota|c__Papovaviricetes|o__Zurhausenvirales|f__Papillomaviridae|g__Dyoiotapapillomavirus	3.9039
GCA_004133805.1	k__Viruses|p__Cressdnaviricota|c__Arfiviricetes|o__Cirlivirales|f__Circoviridae|g__Circovirus	k__Viruses|p__Cressdnaviricota|c__Arfiviricetes|o__Cirlivirales|f__Circoviridae|g__Circovirus	3.8462
GCA_001714415.1	k__Viruses|p__Cossaviricota|c__Papovaviricetes|o__Zurhausenvirales|f__Papillomaviridae|g__Dyoxipapillomavirus	k__Viruses|p__Cressdnaviricota|c__Arfiviricetes|o__Cirlivirales|f__Circoviridae|g__Circovirus	3.8043
GCA_001443985.1	k__Viruses|p__Pisuviricota|c__Pisoniviricetes|o__Picornavirales|f__Picornaviridae|g__Sicinivirus	k__Viruses|p__Cressdnaviricota|c__Arfiviricetes|o__Recrevirales|f__Redondoviridae|g__Torbevirus	3.8005
GCA_004030255.1	k__Viruses|p__Cressdnaviricota|c__Arfiviricetes|o__Cirlivirales|f__Circoviridae|g__Circovirus	k__Viruses|p__Pisuviricota|c__Pisoniviricetes|o__Picornavirales|f__Picornaviridae|g__Rosavirus	3.7975
GCA_004786315.1	k__Viruses|p__Negarnaviricota|c__Monjiviricetes|o__Mononegavirales|f__Paramyxoviridae|g__Respirovirus	k__Viruses|p__Negarnaviricota|c__Monjiviricetes|o__Mononegavirales|f__Rhabdoviridae|g__Vesiculovirus	3.7764
GCA_000919655.1	k__Viruses|p__Cressdnaviricota|c__Arfiviricetes|o__Cirlivirales|f__Circoviridae|g__Cyclovirus	k__Viruses|p__Cressdnaviricota|c__Repensiviricetes|o__Geplafuvirales|f__Genomoviridae|g__Gemykibivirus	3.7037
GCA_002375075.1	k__Viruses|p__Cressdnaviricota|c__Arfiviricetes|o__Cirlivirales|f__Circoviridae|g__Circovirus	k__Viruses|p__Pisuviricota|c__Pisoniviricetes|o__Picornavirales|f__Picornaviridae|g__Rosavirus	3.6585
GCA_000870205.1	k__Viruses|p__Cressdnaviricota|c__Arfiviricetes|o__Cirlivirales|f__Circoviridae|g__Circovirus	k__Viruses|p__Cossaviricota|c__Papovaviricetes|o__Zurhausenvirales|f__Papillomaviridae|g__Dyoxipapillomavirus	3.5294
GCA_000855625.1	k__Viruses|p__Negarnaviricota|c__Monjiviricetes|o__Mononegavirales|f__Paramyxoviridae|g__Respirovirus	k__Viruses|p__Negarnaviricota|c__Monjiviricetes|o__Mononegavirales|f__Paramyxoviridae|g__Respirovirus	3.4277
GCA_003033095.1	k__Viruses|p__Artverviricota|c__Revtraviricetes|o__Blubervirales|f__Hepadnaviridae|g__Orthohepadnavirus	k__Viruses|p__Artverviricota|c__Revtraviricetes|o__Blubervirales|f__Hepadnaviridae|g__Orthohepadnavirus	3.4014
GCA_002819965.1	k__Viruses|p__Cressdnaviricota|c__Arfiviricetes|o__Cirlivirales|f__Circoviridae|g__Cyclovirus	k__Viruses|p__Cressdnaviricota|c__Repensiviricetes|o__Geplafuvirales|f__Genomoviridae|g__Gemycircularvirus	3.3333
GCA_002816515.1	k__Viruses|p__Pisuviricota|c__Pisoniviricetes|o__Picornavirales|f__Picornaviridae|g__Aphthovirus	k__Viruses|p__Pisuviricota|c__Pisoniviricetes|o__Picornavirales|f__Picornaviridae|g__Aphthovirus	3.2468
GCA_000954895.1	k__Viruses|p__Cossaviricota|c__Papovaviricetes|o__Zurhausenvirales|f__Papillomaviridae|g__Chipapillomavirus	k__Viruses|p__Cossaviricota|c__Papovaviricetes|o__Zurhausenvirales|f__Papillomaviridae|g__Chipapillomavirus	3.2258
GCA_002826065.1	k__Viruses|p__Cressdnaviricota|c__Repensiviricetes|o__Geplafuvirales|f__Genomoviridae|g__Gemykibivirus	k__Viruses|p__Cressdnaviricota|c__Repensiviricetes|o__Geplafuvirales|f__Genomoviridae|g__Gemykibivirus	3.1915
GCA_004075655.1	k__Viruses|p__Cressdnaviricota|c__Arfiviricetes|o__Cirlivirales|f__Circoviridae|g__Circovirus	k__Viruses|p__Cressdnaviricota|c__Arfiviricetes|o__Cirlivirales|f__Circoviridae|g__Circovirus	3.1579
GCA_000844385.1	k__Viruses|p__Cossaviricota|c__Papovaviricetes|o__Zurhausenvirales|f__Papillomaviridae|g__Taupapillomavirus	k__Viruses|p__Cressdnaviricota|c__Repensiviricetes|o__Geplafuvirales|f__Geminiviridae|g__Begomovirus	3.1401
GCA_001963835.1	k__Viruses|p__Pisuviricota|c__Pisoniviricetes|o__Nidovirales|f__Arteriviridae|g__Betaarterivirus	k__Viruses|p__Negarnaviricota|c__Monjiviricetes|o__Mononegavirales|f__Rhabdoviridae|g__Sprivivirus	3.125
GCA_000861405.1	k__Viruses|p__Pisuviricota|c__Pisoniviricetes|o__Sobelivirales|f__Solemoviridae|g__Sobemovirus	k__Viruses|p__Pisuviricota|c__Pisoniviricetes|o__Picornavirales|f__Picornaviridae|g__Parechovirus	3.0303
GCA_000859925.1	k__Viruses|p__Pisuviricota|c__Pisoniviricetes|o__Picornavirales|f__Picornaviridae|g__Aphthovirus	k__Viruses|p__Pisuviricota|c__Pisoniviricetes|o__Picornavirales|f__Picornaviridae|g__Aphthovirus	2.9973
GCA_003180115.1	k__Viruses|p__Cossaviricota|c__Papovaviricetes|o__Zurhausenvirales|f__Papillomaviridae|g__Treisepsilonpapillomavirus	k__Viruses|p__Cossaviricota|c__Papovaviricetes|o__Zurhausenvirales|f__Papillomaviridae|g__Treisepsilonpapillomavirus	2.9674
GCA_002116135.1	k__Viruses|p__Kitrinoviricota|c__Alsuviricetes|o__Hepelivirales|f__Hepeviridae|g__Chirohepevirus	k__Viruses|p__Kitrinoviricota|c__Alsuviricetes|o__Hepelivirales|f__Hepeviridae|g__Chirohepevirus	2.952
GCA_002816535.1	k__Viruses|p__Pisuviricota|c__Pisoniviricetes|o__Picornavirales|f__Picornaviridae|g__Aphthovirus	k__Viruses|p__Pisuviricota|c__Pisoniviricetes|o__Picornavirales|f__Picornaviridae|g__Aphthovirus	2.9491
GCA_008786005.1	k__Viruses|p__Pisuviricota|c__Pisoniviricetes|o__Picornavirales|f__Picornaviridae|g__Aphthovirus	k__Viruses|p__Pisuviricota|c__Pisoniviricetes|o__Picornavirales|f__Picornaviridae|g__Aphthovirus	2.9316
GCA_002990995.1	k__Viruses|p__Preplasmiviricota|c__Tectiliviricetes|o__Kalamavirales|f__Tectiviridae|g__Betatectivirus	k__Viruses|p__Phixviricota|c__Malgrandaviricetes|o__Petitvirales|f__Microviridae|g__Gequatrovirus	2.8658
GCA_001429935.1	k__Viruses|p__Artverviricota|c__Revtraviricetes|o__Blubervirales|f__Hepadnaviridae|g__Orthohepadnavirus	k__Viruses|p__Pisuviricota|c__Stelpaviricetes|o__Stellavirales|f__Astroviridae|g__Mamastrovirus	2.7586
GCA_003967815.1	k__Viruses|p__Cressdnaviricota|c__Arfiviricetes|o__Cremevirales|f__Smacoviridae|g__Porprismacovirus	k__Viruses|p__Cressdnaviricota|c__Arfiviricetes|o__Cremevirales|f__Smacoviridae|g__Porprismacovirus	2.6786
GCA_000882695.1	k__Viruses|p__Cossaviricota|c__Papovaviricetes|o__Zurhausenvirales|f__Papillomaviridae|g__Dyoiotapapillomavirus	k__Viruses|p__Negarnaviricota|c__Monjiviricetes|o__Mononegavirales|f__Rhabdoviridae|g__Perhabdovirus	2.6786
GCA_000879175.1	k__Viruses|p__Kitrinoviricota|c__Alsuviricetes|o__Tymovirales|f__Alphaflexiviridae|g__Potexvirus	k__Viruses|p__Pisuviricota|c__Pisoniviricetes|o__Picornavirales|f__Caliciviridae|g__Norovirus	2.6667
GCA_000856165.1	k__Viruses|p__Pisuviricota|c__Pisoniviricetes|o__Picornavirales|f__Picornaviridae|g__Sapelovirus	k__Viruses|p__Negarnaviricota|c__Monjiviricetes|o__Mononegavirales|f__Paramyxoviridae|g__Henipavirus	2.6596
GCA_003849265.1	k__Viruses|p__Cressdnaviricota|c__Repensiviricetes|o__Geplafuvirales|f__Genomoviridae|g__Gemycircularvirus	k__Viruses|p__Cressdnaviricota|c__Repensiviricetes|o__Geplafuvirales|f__Genomoviridae|g__Gemycircularvirus	2.6316
GCA_000861505.1	k__Viruses|p__Pisuviricota|c__Pisoniviricetes|o__Picornavirales|f__Picornaviridae|g__Parechovirus	k__Viruses|p__Pisuviricota|c__Pisoniviricetes|o__Picornavirales|f__Picornaviridae|g__Parechovirus	2.5496
GCA_004041475.1	k__Viruses|p__Cressdnaviricota|c__Arfiviricetes|o__Cirlivirales|f__Circoviridae|g__Circovirus	k__Viruses|p__Pisuviricota|c__Pisoniviricetes|o__Picornavirales|f__Picornaviridae|g__Rosavirus	2.5
GCA_002817305.1	k__Viruses|p__Pisuviricota|c__Pisoniviricetes|o__Picornavirales|f__Picornaviridae|g__Parechovirus	k__Viruses|p__Pisuviricota|c__Pisoniviricetes|o__Picornavirales|f__Picornaviridae|g__Parechovirus	2.4845
GCA_000888855.1	k__Viruses|p__Pisuviricota|c__Stelpaviricetes|o__Patatavirales|f__Potyviridae|g__Ipomovirus	k__Viruses|p__Pisuviricota|c__Pisoniviricetes|o__Picornavirales|f__Picornaviridae|g__Shanbavirus	2.4814
GCA_002827965.1	k__Viruses|p__Pisuviricota|c__Stelpaviricetes|o__Patatavirales|f__Potyviridae|g__Ipomovirus	k__Viruses|p__Pisuviricota|c__Pisoniviricetes|o__Picornavirales|f__Picornaviridae|g__Shanbavirus	2.4814
GCA_003178295.1	k__Viruses|p__Cossaviricota|c__Papovaviricetes|o__Zurhausenvirales|f__Papillomaviridae|g__Dyozetapapillomavirus	k__Viruses|p__Cossaviricota|c__Papovaviricetes|o__Zurhausenvirales|f__Papillomaviridae|g__Dyozetapapillomavirus	2.4465
GCA_000883675.1	k__Viruses|p__Pisuviricota|c__Stelpaviricetes|o__Stellavirales|f__Astroviridae|g__Avastrovirus	k__Viruses|p__Cossaviricota|c__Papovaviricetes|o__Zurhausenvirales|f__Papillomaviridae|g__Dyopsipapillomavirus	2.439
GCA_004788075.1	k__Viruses|p__Pisuviricota|c__Pisoniviricetes|o__Picornavirales|f__Picornaviridae|g__Mischivirus	k__Viruses|p__Kitrinoviricota|c__Alsuviricetes|o__Martellivirales|f__Closteroviridae|g__Ampelovirus	2.4259
GCA_004059775.1	k__Viruses|p__Cressdnaviricota|c__Arfiviricetes|o__Cirlivirales|f__Circoviridae|g__Circovirus	k__Viruses|p__Cressdnaviricota|c__Arfiviricetes|o__Cirlivirales|f__Circoviridae|g__Circovirus	2.381
GCA_000880795.1	k__Viruses|p__Kitrinoviricota|c__Alsuviricetes|o__Tymovirales|f__Betaflexiviridae|g__Carlavirus	k__Viruses|p__Pisuviricota|c__Pisoniviricetes|o__Picornavirales|f__Picornaviridae|g__Bopivirus	2.3684
GCA_024749955.1	k__Viruses|p__Pisuviricota|c__Pisoniviricetes|o__Picornavirales|f__Picornaviridae|g__Orivirus	k__Viruses|p__Negarnaviricota|c__Monjiviricetes|o__Mononegavirales|f__Paramyxoviridae|g__Aquaparamyxovirus	2.2951
GCA_004011295.1	k__Viruses|p__Cressdnaviricota|c__Arfiviricetes|o__Cirlivirales|f__Circoviridae|g__Circovirus	k__Viruses|p__Pisuviricota|c__Pisoniviricetes|o__Picornavirales|f__Picornaviridae|g__Rosavirus	2.1978
GCA_002830925.1	k__Viruses|p__Pisuviricota|c__Pisoniviricetes|o__Sobelivirales|f__Solemoviridae|g__Sobemovirus	k__Viruses|p__Pisuviricota|c__Pisoniviricetes|o__Picornavirales|f__Picornaviridae|g__Parechovirus	2.1858
GCA_008797775.1	k__Viruses|p__Pisuviricota|c__Pisoniviricetes|o__Picornavirales|f__Picornaviridae|g__Avihepatovirus	k__Viruses|p__Pisuviricota|c__Pisoniviricetes|o__Picornavirales|f__Picornaviridae|g__Avihepatovirus	2.1858
GCA_000916675.1	k__Viruses|p__Pisuviricota|c__Pisoniviricetes|o__Sobelivirales|f__Solemoviridae|g__Sobemovirus	k__Viruses|p__Pisuviricota|c__Pisoniviricetes|o__Picornavirales|f__Picornaviridae|g__Parechovirus	2.1622
GCA_013090085.1	k__Viruses|p__Pisuviricota|c__Pisoniviricetes|o__Picornavirales|f__Picornaviridae|g__Shanbavirus	k__Viruses|p__Pisuviricota|c__Pisoniviricetes|o__Picornavirales|f__Picornaviridae|g__Shanbavirus	2.1021
GCA_000843965.1	k__Viruses|p__Cressdnaviricota|c__Arfiviricetes|o__Cirlivirales|f__Circoviridae|g__Circovirus	k__Viruses|p__Pisuviricota|c__Pisoniviricetes|o__Picornavirales|f__Picornaviridae|g__Rosavirus	2.0619
GCA_000847505.1	k__Viruses|p__Artverviricota|c__Revtraviricetes|o__Ortervirales|f__Retroviridae|g__Deltaretrovirus	k__Viruses|p__Artverviricota|c__Revtraviricetes|o__Ortervirales|f__Retroviridae|g__Deltaretrovirus	2.0356
GCA_003967895.1	k__Viruses|p__Cressdnaviricota|c__Arfiviricetes|o__Cremevirales|f__Smacoviridae|g__Porprismacovirus	k__Viruses|p__Cressdnaviricota|c__Arfiviricetes|o__Cremevirales|f__Smacoviridae|g__Porprismacovirus	1.9048
GCA_003967835.1	k__Viruses|p__Cressdnaviricota|c__Arfiviricetes|o__Cremevirales|f__Smacoviridae|g__Porprismacovirus	k__Viruses|p__Negarnaviricota|c__Monjiviricetes|o__Mononegavirales|f__Mymonaviridae|g__Botrytimonavirus	1.8692
GCA_003849525.1	k__Viruses|p__Cressdnaviricota|c__Repensiviricetes|o__Geplafuvirales|f__Genomoviridae|g__Gemycircularvirus	k__Viruses|p__Cressdnaviricota|c__Repensiviricetes|o__Geplafuvirales|f__Genomoviridae|g__Gemykibivirus	1.8692
GCA_002825745.1	k__Viruses|p__Cressdnaviricota|c__Repensiviricetes|o__Geplafuvirales|f__Genomoviridae|g__Gemycircularvirus	k__Viruses|p__Cressdnaviricota|c__Repensiviricetes|o__Geplafuvirales|f__Genomoviridae|g__Gemykibivirus	1.8349
GCA_002817335.1	k__Viruses|p__Pisuviricota|c__Pisoniviricetes|o__Picornavirales|f__Picornaviridae|g__Rosavirus	k__Viruses|p__Cossaviricota|c__Papovaviricetes|o__Zurhausenvirales|f__Papillomaviridae|g__Dyoxipapillomavirus	1.8229
GCA_003178315.1	k__Viruses|p__Cossaviricota|c__Papovaviricetes|o__Zurhausenvirales|f__Papillomaviridae|g__Taupapillomavirus	k__Viruses|p__Cressdnaviricota|c__Repensiviricetes|o__Geplafuvirales|f__Geminiviridae|g__Begomovirus	1.8182
GCA_003098335.1	k__Viruses|p__Artverviricota|c__Revtraviricetes|o__Ortervirales|f__Retroviridae|g__Deltaretrovirus	k__Viruses|p__Artverviricota|c__Revtraviricetes|o__Ortervirales|f__Retroviridae|g__Deltaretrovirus	1.8182
GCA_000855165.1	k__Viruses|p__Pisuviricota|c__Stelpaviricetes|o__Stellavirales|f__Astroviridae|g__Mamastrovirus	k__Viruses|p__Cossaviricota|c__Papovaviricetes|o__Zurhausenvirales|f__Papillomaviridae|g__Treisepsilonpapillomavirus	1.8116
GCA_000918175.1	k__Viruses|p__Pisuviricota|c__Pisoniviricetes|o__Picornavirales|f__Picornaviridae|g__Rosavirus	k__Viruses|p__Pisuviricota|c__Pisoniviricetes|o__Picornavirales|f__Picornaviridae|g__Rosavirus	1.7456
GCA_023120275.1	k__Viruses|p__Negarnaviricota|c__Monjiviricetes|o__Mononegavirales|f__Mymonaviridae|g__Botrytimonavirus	k__Viruses|p__Cressdnaviricota|c__Arfiviricetes|o__Cirlivirales|f__Vilyaviridae|g__Glamdringvirus	1.7073
GCA_013088535.1	k__Viruses|p__Negarnaviricota|c__Monjiviricetes|o__Mononegavirales|f__Paramyxoviridae|g__Aquaparamyxovirus	k__Viruses|p__Negarnaviricota|c__Monjiviricetes|o__Mononegavirales|f__Paramyxoviridae|g__Aquaparamyxovirus	1.5625
GCA_002830865.1	k__Viruses|p__Pisuviricota|c__Pisoniviricetes|o__Sobelivirales|f__Solemoviridae|g__Sobemovirus	k__Viruses|p__Pisuviricota|c__Pisoniviricetes|o__Picornavirales|f__Picornaviridae|g__Parechovirus	1.5306
GCA_900155505.1	k__Viruses|p__Pisuviricota|c__Stelpaviricetes|o__Stellavirales|f__Astroviridae|g__Mamastrovirus	k__Viruses|p__Pisuviricota|c__Stelpaviricetes|o__Stellavirales|f__Astroviridae|g__Mamastrovirus	1.4085
GCA_000853825.1	k__Viruses|p__Pisuviricota|c__Pisoniviricetes|o__Picornavirales|f__Caliciviridae|g__Sapovirus	k__Viruses|p__Phixviricota|c__Malgrandaviricetes|o__Petitvirales|f__Microviridae|g__Chlamydiamicrovirus	1.2579
GCA_002271025.1	k__Viruses|p__Kitrinoviricota|c__Magsaviricetes|o__Nodamuvirales|f__Sinhaliviridae|g__Sinaivirus	k__Viruses|p__Phixviricota|c__Malgrandaviricetes|o__Petitvirales|f__Microviridae|g__Sinsheimervirus	1.2
GCA_002194385.1	k__Viruses|p__Cressdnaviricota|c__Arfiviricetes|o__Cirlivirales|f__Circoviridae|g__Cyclovirus	k__Viruses|p__Cressdnaviricota|c__Repensiviricetes|o__Geplafuvirales|f__Genomoviridae|g__Gemykibivirus	1.1628
GCA_004320265.1	k__Viruses|p__Cressdnaviricota|c__Arfiviricetes|o__Cirlivirales|f__Circoviridae|g__Cyclovirus	k__Viruses|p__Cressdnaviricota|c__Repensiviricetes|o__Geplafuvirales|f__Genomoviridae|g__Gemykibivirus	1.1628
GCA_021461735.1	k__Viruses|p__Pisuviricota|c__Pisoniviricetes|o__Sobelivirales|f__Solemoviridae|g__Sobemovirus	k__Viruses|p__Pisuviricota|c__Pisoniviricetes|o__Picornavirales|f__Picornaviridae|g__Parechovirus	1.1494
GCA_000855085.1	k__Viruses|p__Pisuviricota|c__Pisoniviricetes|o__Sobelivirales|f__Solemoviridae|g__Sobemovirus	k__Viruses|p__Pisuviricota|c__Pisoniviricetes|o__Picornavirales|f__Picornaviridae|g__Parechovirus	1.1299
GCA_005892885.1	k__Viruses|p__Lenarviricota|c__Leviviricetes|o__Norzivirales|f__Fiersviridae|g__Qubevirus	k__Viruses|p__Lenarviricota|c__Leviviricetes|o__Norzivirales|f__Fiersviridae|g__Qubevirus	1.105
GCA_005892905.1	k__Viruses|p__Lenarviricota|c__Leviviricetes|o__Norzivirales|f__Fiersviridae|g__Qubevirus	k__Viruses|p__Lenarviricota|c__Leviviricetes|o__Norzivirales|f__Fiersviridae|g__Qubevirus	1.0929
GCA_002355085.1	k__Viruses|p__Cressdnaviricota|c__Arfiviricetes|o__Cirlivirales|f__Circoviridae|g__Circovirus	k__Viruses|p__Pisuviricota|c__Pisoniviricetes|o__Picornavirales|f__Picornaviridae|g__Rosavirus	0.9901
GCA_003963775.1	k__Viruses|p__Cressdnaviricota|c__Arfiviricetes|o__Cremevirales|f__Smacoviridae|g__Porprismacovirus	k__Viruses|p__Cressdnaviricota|c__Arfiviricetes|o__Cirlivirales|f__Vilyaviridae|g__Glamdringvirus	0.9615
GCA_002825765.1	k__Viruses|p__Cressdnaviricota|c__Repensiviricetes|o__Geplafuvirales|f__Genomoviridae|g__Gemycircularvirus	k__Viruses|p__Cressdnaviricota|c__Repensiviricetes|o__Geplafuvirales|f__Genomoviridae|g__Gemykibivirus	0.9524
GCA_000960965.1	k__Viruses|p__Negarnaviricota|c__Monjiviricetes|o__Mononegavirales|f__Mymonaviridae|g__Sclerotimonavirus	k__Viruses|p__Negarnaviricota|c__Monjiviricetes|o__Mononegavirales|f__Mymonaviridae|g__Sclerotimonavirus	0.9195
GCA_003967915.1	k__Viruses|p__Cressdnaviricota|c__Arfiviricetes|o__Cremevirales|f__Smacoviridae|g__Porprismacovirus	k__Viruses|p__Cressdnaviricota|c__Arfiviricetes|o__Cirlivirales|f__Vilyaviridae|g__Glamdringvirus	0.8929
GCA_003963835.1	k__Viruses|p__Cressdnaviricota|c__Arfiviricetes|o__Cremevirales|f__Smacoviridae|g__Huchismacovirus	k__Viruses|p__Hofneiviricota|c__Faserviricetes|o__Tubulavirales|f__Inoviridae|g__Fibrovirus	0.8621
GCA_023630525.1	k__Viruses|p__Kitrinoviricota|c__Alsuviricetes|o__Tymovirales|f__Betaflexiviridae|g__Carlavirus	k__Viruses|p__Lenarviricota|c__Howeltoviricetes|o__Cryppavirales|f__Mitoviridae|g__Unuamitovirus	0.7874
GCA_002622345.1	k__Viruses|p__Hofneiviricota|c__Faserviricetes|o__Tubulavirales|f__Inoviridae|g__Xylivirus	k__Viruses|p__Hofneiviricota|c__Faserviricetes|o__Tubulavirales|f__Inoviridae|g__Xylivirus	0.5797
GCA_000852845.1	k__Viruses|p__Pisuviricota|c__Pisoniviricetes|o__Sobelivirales|f__Solemoviridae|g__Enamovirus	k__Viruses|p__Negarnaviricota|c__Monjiviricetes|o__Mononegavirales|f__Rhabdoviridae|g__Betanemrhavirus	0.3802
GCA_000868425.1	k__Viruses|p__Pisuviricota|c__Pisoniviricetes|o__Picornavirales|f__Caliciviridae|g__Norovirus	k__Viruses|p__Artverviricota|c__Revtraviricetes|o__Ortervirales|f__Retroviridae|g__Gammaretrovirus	0.3257
GCA_003963795.1	k__Viruses|p__Cressdnaviricota|c__Arfiviricetes|o__Cremevirales|f__Smacoviridae|g__Porprismacovirus	k__Viruses|p__Cressdnaviricota|c__Arfiviricetes|o__Cirlivirales|f__Vilyaviridae|g__Glamdringvirus	0.2453
GCA_003967955.1	k__Viruses|p__Cressdnaviricota|c__Arfiviricetes|o__Cremevirales|f__Smacoviridae|g__Porprismacovirus	k__Viruses|p__Cressdnaviricota|c__Arfiviricetes|o__Cirlivirales|f__Vilyaviridae|g__Glamdringvirus	0.2354
GCA_003967975.1	k__Viruses|p__Cressdnaviricota|c__Arfiviricetes|o__Cremevirales|f__Smacoviridae|g__Porprismacovirus	k__Viruses|p__Cressdnaviricota|c__Arfiviricetes|o__Cirlivirales|f__Vilyaviridae|g__Glamdringvirus	0.2216
GCA_002271185.1	k__Viruses|p__Cressdnaviricota|c__Arfiviricetes|o__Cremevirales|f__Smacoviridae|g__Porprismacovirus	k__Viruses|p__Cressdnaviricota|c__Arfiviricetes|o__Cirlivirales|f__Vilyaviridae|g__Glamdringvirus	0.2209
GCA_003963575.1	k__Viruses|p__Cressdnaviricota|c__Arfiviricetes|o__Cremevirales|f__Smacoviridae|g__Porprismacovirus	k__Viruses|p__Cressdnaviricota|c__Arfiviricetes|o__Cirlivirales|f__Vilyaviridae|g__Glamdringvirus	0.2159
GCA_003726215.1	k__Viruses|p__Cressdnaviricota|c__Arfiviricetes|o__Cirlivirales|f__Vilyaviridae|g__Glamdringvirus	k__Viruses|p__Cressdnaviricota|c__Arfiviricetes|o__Cirlivirales|f__Vilyaviridae|g__Glamdringvirus	0.211
GCA_000923355.1	k__Viruses|p__Cressdnaviricota|c__Repensiviricetes|o__Geplafuvirales|f__Genomoviridae|g__Gemykibivirus	k__Viruses|p__Cressdnaviricota|c__Repensiviricetes|o__Geplafuvirales|f__Genomoviridae|g__Gemykibivirus	0.2037
GCA_000930855.1	k__Viruses|p__Cressdnaviricota|c__Repensiviricetes|o__Geplafuvirales|f__Genomoviridae|g__Gemykibivirus	k__Viruses|p__Cressdnaviricota|c__Repensiviricetes|o__Geplafuvirales|f__Genomoviridae|g__Gemykibivirus	0.1996
GCA_002219905.1	k__Viruses|p__Cressdnaviricota|c__Repensiviricetes|o__Geplafuvirales|f__Genomoviridae|g__Gemycircularvirus	k__Viruses|p__Cressdnaviricota|c__Repensiviricetes|o__Geplafuvirales|f__Genomoviridae|g__Gemykibivirus	0.1762
GCA_003848705.1	k__Viruses|p__Cressdnaviricota|c__Repensiviricetes|o__Geplafuvirales|f__Genomoviridae|g__Gemycircularvirus	k__Viruses|p__Cressdnaviricota|c__Repensiviricetes|o__Geplafuvirales|f__Genomoviridae|g__Gemykibivirus	0.1632
GCA_004133825.1	k__Viruses|p__Cressdnaviricota|c__Arfiviricetes|o__Cirlivirales|f__Circoviridae|g__Circovirus	k__Viruses|p__Pisuviricota|c__Pisoniviricetes|o__Picornavirales|f__Picornaviridae|g__Rosavirus	0.1429
GCA_000929235.1	k__Viruses|p__Cressdnaviricota|c__Arfiviricetes|o__Cremevirales|f__Smacoviridae|g__Huchismacovirus	k__Viruses|p__Hofneiviricota|c__Faserviricetes|o__Tubulavirales|f__Inoviridae|g__Fibrovirus	0.1415
GCA_002826625.1	k__Viruses|p__Pisuviricota|c__Pisoniviricetes|o__Sobelivirales|f__Solemoviridae|g__Enamovirus	k__Viruses|p__Cressdnaviricota|c__Repensiviricetes|o__Geplafuvirales|f__Genomoviridae|g__Gemykrogvirus	0.1392
GCA_000973295.1	k__Viruses|p__Cressdnaviricota|c__Repensiviricetes|o__Geplafuvirales|f__Genomoviridae|g__Gemygorvirus	k__Viruses|p__Negarnaviricota|c__Monjiviricetes|o__Mononegavirales|f__Mymonaviridae|g__Sclerotimonavirus	0.1113
GCA_008305735.1	k__Viruses|p__Phixviricota|c__Malgrandaviricetes|o__Petitvirales|f__Microviridae|g__Microvirus	k__Viruses|p__Phixviricota|c__Malgrandaviricetes|o__Petitvirales|f__Microviridae|g__Microvirus	0.1014
